# Supplementary material for: Comparative Proteomics of Meat Spoilage Bacteria Predicts Drivers for Their Coexistence on Modified Atmosphere Packaged Meat
Source: Front Microbiol. 2020 Feb 14;11:209. doi: 10.3389/fmicb.2020.00209 (PMC7033586; doi:10.3389/fmicb.2020.00209)
Supplement: Supplementary file 2 [file Data_Sheet_2.xlsx]

## Sheet: B.thermosphacta_LFQ
LFQ intensity B.thermo_air_R1	LFQ intensity B.thermo_air_R2	LFQ intensity B.thermo_air_R3	LFQ intensity B.thermo_CO2-N2_R1	LFQ intensity B.thermo_CO2-N2_R2	LFQ intensity B.thermo_CO2-N2_R3	LFQ intensity B.thermo_CO2-O2_R1	LFQ intensity B.thermo_CO2-O2_R2	LFQ intensity B.thermo_CO2-O2_R3	LFQ intensity B.thermo_N2_R1	LFQ intensity B.thermo_N2_R2	LFQ intensity B.thermo_N2_R3	ROLEmain	Student's T-test Significant B.thermo_air_B.thermo_N2	Student's T-test significant	Student's T-test Significant B.thermo_air_B.thermo_CO2-O2	Student's T-test significant_	Student's T-test Significant B.thermo_air_B.thermo_CO2-N2	Student's T-test significant__	Student's T-test Significant B.thermo_N2_B.thermo_CO2-N2	Student's T-test significant___	Student's T-test Significant B.thermo_CO2-O2_B.thermo_CO2-N2	Student's T-test significant____	Peptides	Razor + unique peptides	Unique peptides	Sequence coverage [%]	Unique + razor sequence coverage [%]	Unique sequence coverage [%]	Mol. weight [kDa]	Q-value	Score	Intensity	MS/MS Count	B.thermo_air	B.thermo_CO2-N2	B.thermo_CO2-O2	B.thermo_N2	Student's T-test p-value B.thermo_air_B.thermo_N2	Student's T-test q-value B.thermo_air_B.thermo_N2	Student's T-test Difference B.thermo_air_B.thermo_N2	Student's T-test Test statistic B.thermo_air_B.thermo_N2	Student's T-test p-value B.thermo_air_B.thermo_CO2-O2	Student's T-test q-value B.thermo_air_B.thermo_CO2-O2	Student's T-test Difference B.thermo_air_B.thermo_CO2-O2	Student's T-test Test statistic B.thermo_air_B.thermo_CO2-O2	Student's T-test p-value B.thermo_air_B.thermo_CO2-N2	Student's T-test q-value B.thermo_air_B.thermo_CO2-N2	Student's T-test Difference B.thermo_air_B.thermo_CO2-N2	Student's T-test Test statistic B.thermo_air_B.thermo_CO2-N2
#!{Description}																																		B.thermo_air	B.thermo_CO2-N2	B.thermo_CO2-O2	B.thermo_N2
#!{Type}E	E	E	E	E	E	E	E	E	E	E	E	C	C	C	C	C	C	C	C	C	C	C	N	N	N	N	N	N	N	N	N	N	N	N	N	N	N	N	N	N	N	N	N	N	N	N	N	N	N
#!{C:Group1}B.thermo_air	B.thermo_air	B.thermo_air	B.thermo_CO2-N2	B.thermo_CO2-N2	B.thermo_CO2-N2	B.thermo_CO2-O2	B.thermo_CO2-O2	B.thermo_CO2-O2	B.thermo_N2	B.thermo_N2
3182892	3197641	319466	3211008	3183541	3202617	3160625	3161868	3158768	3187111	3192072	3181768	Cellular processes			+	B.thermo_air_B.thermo_CO2-O2					+	B.thermo_CO2-O2_B.thermo_CO2-N2	21	21	21	697	697	697	2867	0	2147	44727000000	227	31917308807373	319905548095703	316042022705078	31869836807251	0,428695207703745	0,530799377505384	0,0474726359049491	0,879706689780206	0,00241762406676275	0,0346763138203324	0,313106536865234	681918673795984	0,474560136638244	0,544283972098171	-0,073244730631508	-0,788400173123198
3058799	3042702	3035552	3074591	3080755	307302	3032131	3034657	3044065	307057	3054435	3049857	Cellular processes					+	B.thermo_air_B.thermo_CO2-N2			+	B.thermo_CO2-O2_B.thermo_CO2-N2	12	12	12	539	539	539	25312	0	12175	17724000000	160	304568481445313	307612209320068	303695106506348	305828723907471	0,247382139584072	0,345593775523817	-0,12602424621582	-13533086320203	0,324137306466056	0,514889119826102	0,0873374938964844	112338286711353	0,0138331964410576	0,0328952087617493	-0,304372787475586	-418760464601679
2670524	2659228	267704	265015	2659007	2629156	2537368	261926	2526737	2468913	245632	2510805	Cell envelope							+	B.thermo_N2_B.thermo_CO2-N2			3	3	3	164	164	164	21196	0	90494	940270000	15	266893043518066	264610424041748	256112155914307	24786792755127	10000001	0	0	0	10000001	0	0	0	0,0902932180820425	0,142613546780006	0,228260676066078	222317259889605
3168992	3179823	3158795	31463	3154444	3137353	3102525	3111843	3146354	315028	3151065	3153074	Cell envelope											19	19	19	615	615	615	31005	0	32331	34199000000	221	316920318603516	314603214263916	312024040222168	315147285461426	0,044413464175317	0,0950715761112954	0,177302678426106	289334562232043	0,0287665041905083	0,119222083939699	0,489627838134766	33425844996386	0,0414960204277667	0,0762892311440198	0,231709798177082	296141719593116
3425258	342957	3420697	3418969	3411768	3409859	3403805	3406407	3417415	3412471	3409797	3393956	Cell envelope											23	23	23	666	666	666	35763	0	24993	221220000000	345	342517509460449	341353225708008	340920906066895	340540771484375	0,0352678267917903	0,0800907116793777	0,197671254475907	312757075462308	0,0310328695335637	0,125071868120121	0,159660339355469	326163633917704	0,0368100581769876	0,0695612126006192	0,116425832112625	308338910578949
2940657	2944508	2941657	2902324	2923553	2940734	2898286	2896524	2896507	2880138	2900459	2889776	Biosynthesis of cofactors, prosthetic groups, and carriers	+	B.thermo_air_B.thermo_N2	+	B.thermo_air_B.thermo_CO2-O2							11	11	11	418	418	418	48356	0	16319	6884500000	114	294227409362793	292220401763916	289710578918457	289012393951416	0,00095293403434068	0,00729116707300663	0,521501541137695	87193384335094	4.04158e+08	0,00591282951086359	0,451684315999351	3485822746881	0,146736913450701	0,2117954868877	0,200702031453453	179707558410514
3489636	3499884	3484619	3436411	3455631	3462729	3449905	345334	3485722	3468599	3468911	3459101	Protein synthesis	+	B.thermo_air_B.thermo_N2			+	B.thermo_air_B.thermo_CO2-N2					56	56	56	614	614	614	10095	0	32331	323900000000	923	349137954711914	345158996582031	346298866271973	346553688049316	0,0094748359010199	0,0304664981989692	0,258426666259766	467614777070119	0,0815518068563215	0,218517020935528	0,283907572428383	23153495187995	0,0117404134861586	0,0293707323957423	0,397894541422524	439460408939304
3208724	3214306	320855	3187357	3200711	3182957	3179664	3178199	3187632	3178113	3165211	3178316	Biosynthesis of cofactors, prosthetic groups, and carriers	+	B.thermo_air_B.thermo_N2	+	B.thermo_air_B.thermo_CO2-O2	+	B.thermo_air_B.thermo_CO2-N2					22	22	22	755	755	755	47301	0	24062	47832000000	260	321052665710449	319034156799316	318183174133301	317388019561768	0,00149411275116215	0,0090251669017568	0,3664665222168	774920338519645	0,00118956057866821	0,0285299528949442	0,286950429280601	822793500571452	0,0234945274431755	0,0484513698724408	0,20185152689616	356433838452929
3381278	3399066	3384567	339276	3385043	3387811	3383667	3358116	3392185	3398745	3400537	3387546	Protein synthesis											13	13	13	591	591	591	22112	0	17821	177780000000	135	338830375671387	338853797912598	337798957824707	339560928344727	0,343799233311126	0,447989917991441	-0,073056538899742	-107273150261402	0,424288578694597	0,598586490482349	0,103141784667969	0,888888215513798	0,970264084170172	0,975498145312021	-0,0023447672526089	-0,0396608794885225
3369799	3355568	3355328	3336971	3337166	3354213	3356115	3357587	335367	3345782	3347931	3332764	Protein fate											24	24	24	573	573	573	45934	0	32331	141700000000	415	336023178100586	334278335571289	335579109191895	334215888977051	0,0550031617852489	0,111500974705967	0,180727640787758	268393683679403	0,417690761915526	0,592133318490712	0,0444068908691406	0,90278331742323	0,0792955324677869	0,12921272011964	0,17448298136393	234095438236698
3615952	36107	3598721	3606588	3606844	3607108	3575904	3575409	361336	3623647	362222	361391	Protein fate											30	30	30	711	711	711	47036	0	32331	852340000000	766	360845794677734	360684661865234	358822402954102	361992568969727	0,125465001498033	0,204360024274088	-0,114678700764976	-193242510920035	0,21003474394372	0,388471340568474	0,202336629231766	149176140751471	0,767897767717936	0,81086088645003	0,01611328125	0,315867768361014
283937	2851386	2845791	2862048	2848027	2854167	2810584	2795676	2807561	2833172	2821544	2830173	TIGRmainrole:not available			+	B.thermo_air_B.thermo_CO2-O2					+	B.thermo_CO2-O2_B.thermo_CO2-N2	15	15	15	601	601	601	33479	0	60237	3814900000	92	284551582336426	285474758148193	280460739135742	282829666137695	0,0248862083218772	0,0615758255659051	0,172191619873047	35004416440954	0,00202654418114315	0,0361565138660052	0,409083684285481	714805963520048	0,158913735908553	0,224801119771967	-0,0923175811767578	-17287553774908
2818357	2823119	2831315	2722011	2435673	2627537	2829119	2854093	2748339	2536837	2583971	2555773	TIGRmainrole:not available	+	B.thermo_air_B.thermo_N2									3	3	3	303	303	303	11349	0	14017	1921800000	15	282426376342773	259507350921631	281051712036133	255886001586914	4.8337e+09	0,00124342667434614	265403747558594	186812191420833	0,690858587559065	0,806644943015892	0,137467066446941	0,427746985099299	0,0530949824377313	0,0928072905212864	229190190633138	271802626788208
3314201	3277427	333901	3339867	3333084	3340629	3276645	3270269	3297371	3344295	3333405	3332911	TIGRmainrole:not available									+	B.thermo_CO2-O2_B.thermo_CO2-N2	9	9	9	905	905	905	10572	0	91095	109510000000	173	331021308898926	333786010742188	32814281463623	333687019348145	0,218321067020534	0,312006735627046	-0,26657358805339	-145902477718363	0,217214984848221	0,399228043759983	0,287848154703774	146332130009602	0,200337236215769	0,273287117289764	-0,276470184326172	-153177930711749
2896884	2921297	2887053	2970426	2998685	2978622	289729	2915632	2781513	2914715	2867098	2859804	Energy metabolism Protein fate					+	B.thermo_air_B.thermo_CO2-N2					6	6	6	279	279	279	22471	0	14124	6822800000	39	290174465179443	29825777053833	286481151580811	288053894042969	0,348825096723483	0,452956522464261	0,212055842081703	106020451478982	0,440782326782631	0,615916469993304	0,369330724080402	0,854912326472911	0,00359626320197704	0,0131745170372181	-0,808331171671551	-612648673174983
3221028	3227056	3210593	3234234	3212881	3237591	319899	3178733	3170607	3214355	3208559	3226229	TIGRmainrole:not available									+	B.thermo_CO2-O2_B.thermo_CO2-N2	7	7	7	865	865	865	14889	0	26748	56828000000	150	321955909729004	32282356262207	31827766418457	321638107299805	0,676902777287927	0,753123746244286	0,0317789713541643	0,44866932496548	0,0193206269402562	0,0988324378097721	0,367823282877602	378688884062467	0,394836321286199	0,472852172721062	-0,0867652893066406	-0,952377373086392
2717169	273746	2769106	2625981	2510844	2632323	2716758	2631081	2615027	2829206	2844857	2867899	TIGRmainrole:not available	+	B.thermo_air_B.thermo_N2			+	B.thermo_air_B.thermo_CO2-N2					5	3	3	238	158	158	30237	0	11151	2031900000	45	274124488830566	258971614837646	265428886413574	284732074737549	0,00488774093342734	0,0191908144017726	-106075922648112	-563276365210571	0,0679194945874735	0,195602796420224	0,869560241699219	248399843304031	0,0230726685575019	0,048113774572357	151528739929199	358460221961444
2639052	2515304	2542536	2582316	2731568	2553653	2697602	251207	2519875	2794548	2783605	2684975	TIGRmainrole:not available											5	5	5	432	432	432	16444	0	32424	487550000	11	25656307220459	262251224517822	25765157699585	275437602996826	0,0211123840747446	0,0549732583586717	-188745307922363	-36849308829425	10000001	0	0	0	10000001	0	0	0
2613206	2648987	2636793	2704297	2630823	2568508	2555466	266844	252506	2639351	2663907	2695981	TIGRmainrole:not available											8	8	8	134	134	134	8038	0	25098	544130000	23	263299541473389	263454265594482	258298854827881	266641273498535	0,16124839674613	0,247767876359655	-0,334173202514648	-171629197018506	0,327464535195664	0,517365674936562	0,500068028767902	111461859315207	0,971441172948823	0,976023442632543	-0,0154736836751326	-0,0380899447193063
252065	2603582	2523731	251791	2623101	2709812	2632431	2628393	2477969	2639108	2660738	2657138	Mobile and extrachromosomal element functions											8	8	8	128	128	128	74678	0	13492	304560000	16	254932117462158	261694087982178	257959766387939	265232810974121	0,0211221977474658	0,054902994841845	-103006998697917	-368440125897538	10000001	0	0	0	10000001	0	0	0
2681528	2668532	2574483	2727045	2684179	2373946	2573673	2602653	2442584	3293982	250761	3117373	Mobile and extrachromosomal element functions											12	12	12	68	68	68	19964	0	50329	8828600000	19	264151458740234	259505672454834	253963661193848	297298851013184	0,240328987321497	0,33923448352287	-33147398630778	-137778680502138	10000001	0	0	0	10000001	0	0	0
2628136	2625003	2616511	2511023	2668723	244361	2512485	2476238	2781983	2682055	2719892	2700678	TIGRmainrole:not available	+	B.thermo_air_B.thermo_N2									4	4	4	535	535	535	12946	0	39837	607780000	15	262321662902832	254111881256104	259023532867432	270087509155273	0,00247626154673989	0,0125666062167888	-0,776583989461262	-677555558442347	0,749734408792803	0,851600496943999	0,329814275105797	0,34175609922549	0,286388270351646	0,364028057198895	0,820979436238609	122911807193492
2546212	2726571	2662922	2615054	2576523	2597437	2595547	2659268	2706753	2815001	2816053	2859808	TIGRmainrole:not available											4	4	4	366	366	366	14574	0	12279	1319400000	23	264523487091064	259633769989014	265385589599609	283028736114502	0,0279224475265656	0,0667632879962113	-185052426656087	-337468213270866	0,89590010494092	0,939571221167431	-0,086210886637371	-0,139360873309866	0,416190610119242	0,490933702284644	0,488971074422199	0,905968008657593
2881005	2909429	2901954	2831272	284301	2852862	2794162	2639779	2746583	2957607	2951769	2966328	Mobile and extrachromosomal element functions	+	B.thermo_air_B.thermo_N2			+	B.thermo_air_B.thermo_CO2-N2					3	3	3	171	171	171	20571	0	15875	5338900000	39	289746246337891	284238128662109	272684154510498	295856819152832	0,00300532665678281	0,0139686834016198	-0,611058553059898	-643176812643957	0,0213047710574054	0,103208212109219	170620854695638	367460141351158	0,00642398791058915	0,0190800119017698	0,550811767578125	52207921311602
2884377	2892025	2901831	2787807	2763651	2710159	2880292	2871109	281159	2886231	2905579	2912687	Mobile and extrachromosomal element functions					+	B.thermo_air_B.thermo_CO2-N2					16	16	16	479	479	479	42487	0	61316	4877600000	108	289274463653564	275387229919434	285433025360107	290149898529053	0,403555474699587	0,507249172916415	-0,0875434875488281	-0,93317859320863	0,157435913686848	0,322589274123052	0,384143193562824	173674507292293	0,00409928869157852	0,0139544279432502	138872337341309	591161679797478
2479797	2547638	2512713	2607168	2558579	2544841	2588559	2449923	2538047	2604469	2611581	2649465	Protein fate	+	B.thermo_air_B.thermo_N2									5	5	5	273	273	273	27291	0	46383	378350000	19	251338272094727	257019596099854	252550964355469	262183818817139	0,0107523441290581	0,0328739701650712	-108455340067545	-45085046371938	10000001	0	0	0	10000001	0	0	0
2539784	2535646	2541722	2677974	2620873	2653614	2507902	2636296	2554412	2473138	2514876	2556273	TIGRmainrole:not available					+	B.thermo_air_B.thermo_CO2-N2	+	B.thermo_N2_B.thermo_CO2-N2			3	3	3	168	168	168	19203	0	15727	1135500000	17	253905048370361	265082054138184	25662036895752	251476230621338	0,369954971818895	0,472984419840438	0,242881139119465	100923373617822	0,509872904537361	0,667810259031476	-0,271531422932942	-0,722676635836441	0,00255749109401782	0,0104758769812653	-111769994099935	-671717389834764
2597675	2558368	2619442	2493632	2732184	2697905	2545013	2509827	2545149	2648984	2654318	2673957	TIGRmainrole:not available											7	7	7	50	50	50	19177	0	10772	574650000	26	259182834625244	264124031066895	253332977294922	265908622741699	0,0257278757887039	0,0629278535684364	-0,672579447428387	-346382624051276	0,0521714409679545	0,167751248650808	0,584984461466469	273503728162121	0,553916524446671	0,620037190653143	-0,494119644165039	-0,645241419578214
2662087	2659974	2664279	2417068	2657078	2613247	2676955	2612382	2662957	2707265	2694458	2711227	Mobile and extrachromosomal element functions	+	B.thermo_air_B.thermo_N2									6	6	6	285	285	285	24924	0	17105	861120000	26	266211338043213	256246395111084	265076484680176	270431709289551	0,00126303916833009	0,00815781142488524	-0,422037124633789	-809953673879796	0,59455745468462	0,738402000172835	0,113484700520832	0,577488242999524	0,248282200096031	0,325297680442163	0,996494293212891	13502344740045
265237	2668432	2706846	2665155	2550533	2625768	26255	2643674	2655292	2719732	2723608	276797	TIGRmainrole:not available											4	4	4	465	465	465	1784	0	49423	985290000	30	267588233947754	261381855010986	264148864746094	273710327148438	0,052108447715369	0,107681168963062	-0,612209955851238	-273621023688151	0,133994146139029	0,294787121505864	0,343937555948894	187538461853117	0,171514664541181	0,240120530357653	0,620637257893879	166365275762586
3021917	3018151	3054435	2945942	2906499	2906771	3027019	3017878	2927515	3046012	3093389	3083251	TIGRmainrole:not available					+	B.thermo_air_B.thermo_CO2-N2					17	17	17	599	599	599	36182	0	15089	13683000000	129	303150081634521	291973743438721	299080429077148	307421741485596	0,0814737387472781	0,149151924185201	-0,427166620890301	-231622205643106	0,294689898933692	0,485508245653144	0,406963984171547	12047910704731	0,00304956267827248	0,0117188091580007	111763254801432	64064447070316
2577202	2666718	260843	2626028	2533749	2644727	2579817	2567756	2551402	2550088	2571088	2677587	TIGRmainrole:not available											2	2	2	254	254	254	76808	0	31765	227050000	7	261744976043701	260150127410889	256632518768311	259958763122559	0,725377530437105	0,794030282767543	0,178621927897137	0,37691830861803	10000001	0	0	0	10000001	0	0	0
2572591	2608039	2571742	2451388	2637447	2529097	2566042	2570393	2433426	2735506	2740015	2752806	TIGRmainrole:not available	+	B.thermo_air_B.thermo_N2									7	7	7	67	67	67	12204	0	14797	694170000	22	25841236114502	253931064605713	252328720092773	274277572631836	0,000261446400277251	0,00342173709836543	-158652051289876	-121721951000237	10000001	0	0	0	10000001	0	0	0
2643017	2585061	2673815	2580434	268565	2646851	2656696	268429	2630143	2694324	267375	2673815	DNA metabolism Regulatory functions											5	5	5	261	261	261	25771	0	89268	1122400000	25	263396415710449	263764495849609	265704288482666	268062992095947	0,157842214821087	0,244295212150479	-0,466657638549805	-173454056301703	0,489395187995297	0,655664065968058	-0,230787913004558	-0,76035273297573	0,931546629512894	0,9435706688884	-0,0368073781331368	-0,0914300422528391
2948955	2955832	2950351	2955817	2963951	2966139	2897331	287241	2881888	3005608	3007048	3041569	Cellular processes	+	B.thermo_air_B.thermo_N2	+	B.thermo_air_B.thermo_CO2-O2					+	B.thermo_CO2-O2_B.thermo_CO2-N2	5	5	5	41	41	41	21154	0	39744	9713300000	49	29517126083374	296196937561035	288387622833252	301807479858398	0,00513027264992591	0,0197277494682718	-0,66362190246582	-555791903421202	0,000853453242573229	0,0240115787285506	0,678363164265949	897348513470895	0,053227160357687	0,0929293865261256	-0,102567672729492	-271561963026995
2672156	271027	267415	2673286	2733458	264585	2689331	2684697	2623161	2523014	2651042	2670649	TIGRmainrole:not available											4	4	4	489	489	489	10991	0	72077	1212000000	38	268552513122559	268419780731201	266572971343994	261490154266357	0,214540492571576	0,30807932138286	0,70623461405436	147380207218905	0,467145682130378	0,637531840444722	0,197954177856445	0,802672517455252	0,965313332215135	0,97248795833295	0,0132719675699846	0,0462695156492334
300803	2997842	3019871	3000531	2980008	2994154	3007584	3002617	3022343	2966343	2960872	2955358	TIGRmainrole:not available	+	B.thermo_air_B.thermo_N2									7	7	7	856	856	856	11775	0	82605	11903000000	69	30085807800293	299156436920166	301084823608398	296085796356201	0,00256637751056664	0,0128061379457038	0,47722880045573	671092587732721	0,807138575419727	0,890530720843937	-0,022674560546875	-0,260778445819282	0,125008211452675	0,185275589737513	0,170165379842125	193559769737661
2768933	2800678	2811371	270876	2683062	2696168	2810604	2786077	2795155	2874701	2859843	2880999	TIGRmainrole:not available	+	B.thermo_air_B.thermo_N2			+	B.thermo_air_B.thermo_CO2-N2			+	B.thermo_CO2-O2_B.thermo_CO2-N2	4	4	4	122	122	122	31859	0	10172	3095100000	40	279366073608398	269599685668945	27972785949707	287184791564941	0,00531106377867419	0,0203704554184625	-0,781871795654297	-550489091023692	0,816694510448719	0,892325667502969	-0,0361798604329451	-0,247516491215415	0,00269529905668461	0,0108029325094536	0,976637522379555	662317314617714
2740357	2756565	2463714	2591908	2570228	2528381	2705082	2720004	2701202	2820965	2817255	2874092	TIGRmainrole:not available									+	B.thermo_CO2-O2_B.thermo_CO2-N2	8	8	6	289	289	207	30683	0	28116	1750000000	42	265354537963867	256350536346436	270876274108887	283743724822998	0,130247145650797	0,21008512574161	-183891741434733	-189994477805912	0,593021553151393	0,737747051241912	-0,552172978719074	-0,579992102561369	0,40512621614108	0,482462610436382	0,900400161743164	0,929757319077355
2731872	2738187	2702496	25294	2614957	265106	2728859	2694882	2725656	286319	2852477	2864695	TIGRmainrole:not available	+	B.thermo_air_B.thermo_N2									4	4	4	475	475	475	11611	0	91821	2174800000	30	272418518066406	259847240447998	271646575927734	286012077331543	0,00030842875677914	0,00374126589523965	-135935656229655	-116682598799355	0,643257673156396	0,772014746372279	0,0771935780843087	0,500112164077612	0,0290135866032317	0,0573730207233666	12571283976237	333339905540791
292297	293101	2933095	2573236	2779203	2680563	2896922	2900381	2913875	3046684	3056038	305602	TIGRmainrole:not available	+	B.thermo_air_B.thermo_N2			+	B.thermo_air_B.thermo_CO2-N2					28	28	28	488	488	488	62652	0	14047	7942200000	169	292902526855469	267766742706299	290372619628906	305291404724121	9.34078e+08	0,00049772986852738	-123888778686523	-282512297930178	0,0136915524810629	0,0794870685706152	0,252989451090492	420038653539617	0,0134713640176794	0,0323442894530756	251357777913411	422057635384435
3010225	3002934	3029165	2854174	28,92	283917	2963124	2960504	299513	3085905	3078893	3095394	TIGRmainrole:not available	+	B.thermo_air_B.thermo_N2			+	B.thermo_air_B.thermo_CO2-N2			+	B.thermo_CO2-O2_B.thermo_CO2-N2	27	27	27	41	41	41	89323	0	17341	12766000000	208	30141077041626	286178131103516	297291927337646	308673038482666	0,00137197871960908	0,00849374377450935	-0,726228078206383	-79252801411275	0,0388503294818498	0,139995152788045	0,411883672078449	302816800226545	0,000970727418546451	0,00600562066826871	152326329549154	867734776957987
2734299	2709043	2721993	2518929	2646744	256806	2615432	2628181	2433572	2790306	2800838	2824132	Mobile and extrachromosomal element functions	+	B.thermo_air_B.thermo_N2			+	B.thermo_air_B.thermo_CO2-N2					14	14	14	177	177	177	10161	0	44212	1402800000	49	272177848815918	257791118621826	255906162261963	280509185791016	0,00253296457632157	0,012767510634702	-0,833134969075523	-673455817532609	0,0618733185864835	0,184736051208215	162716738382975	257161095240805	0,0192223773145773	0,041718434608493	143867174784342	379280410568593
2505842	254718	255572	2534086	2436389	2531627	257022	2575749	2695602	2757615	2768833	2812898	Mobile and extrachromosomal element functions	+	B.thermo_air_B.thermo_N2									5	5	5	20	20	20	28948	0	59523	772810000	22	253624706268311	25007007598877	261385726928711	277978172302246	0,000438492232859469	0,00474080008279948	-243534660339355	-106606432469831	10000001	0	0	0	10000001	0	0	0
2941516	292963	2944261	2792422	2816308	2812996	2903756	2912445	2922104	2986582	2974214	2984308	Cellular processes Regulatory functions	+	B.thermo_air_B.thermo_N2			+	B.thermo_air_B.thermo_CO2-N2			+	B.thermo_CO2-O2_B.thermo_CO2-N2	5	5	5	487	487	487	12855	0	4701	7146800000	49	293846893310547	280724220275879	291276817321777	298170127868652	0,00182583902601735	0,0101647456224548	-0,432324091593426	-734891938611962	0,0208300272470828	0,101920835660475	0,257008234659832	370029631221272	0,0001134550695604	0,0020629452282263	13122673034668	150544456727892
2918731	2952865	291037	2851503	2877134	2848861	2902147	2919768	2951429	303911	3048539	3056801	Mobile and extrachromosomal element functions	+	B.thermo_air_B.thermo_N2			+	B.thermo_air_B.thermo_CO2-N2					7	7	7	50	50	50	1927	0	19148	8997400000	92	292732181549072	285916595458984	292444801330566	304815006256104	0,000981949838357599	0,00743689928339867	-1208283106486	-865135136175435	0,889468146777694	0,935508194633908	0,0287386576334647	0,148047967663656	0,0125606457221755	0,0307519257336022	0,681558609008789	430852731380213
272341	2690574	2645822	2585807	264001	2512629	2681471	2518336	2637987	2549981	2574778	2586063	Mobile and extrachromosomal element functions Regulatory functions	+	B.thermo_air_B.thermo_N2									3	3	3	184	184	184	18884	0	37197	220520000	11	268660221099854	257948226928711	261259765625	257027416229248	0,00948291105628703	0,0304268888085597	116328048706055	467500343562298	10000001	0	0	0	10000001	0	0	0
2729088	275778	2740023	2704864	2683677	2692456	2567815	2702147	2705041	2727631	2723288	2684637	DNA metabolism Regulatory functions					+	B.thermo_air_B.thermo_CO2-N2					8	8	8	394	394	394	24805	0	14625	1651400000	42	274229717254639	269366588592529	265833415985107	271185207366943	0,130166633216626	0,210182485670136	0,304450988769531	190048085708529	0,142218270020865	0,304189077544628	0,839630762736004	182397905695861	0,00940046043849591	0,0253455452329067	0,486312230428059	468674356842063
3065745	3061658	3043261	2976477	2997692	2970189	2887279	2882107	2892734	296079	3023078	3016423	TIGRmainrole:not available			+	B.thermo_air_B.thermo_CO2-O2	+	B.thermo_air_B.thermo_CO2-N2			+	B.thermo_CO2-O2_B.thermo_CO2-N2	4	4	4	325	325	325	18617	0	71369	11936000000	46	305688781738281	29814525604248	288737335205078	300009670257568	0,0532990781392911	0,109384077831943	0,567911783854168	27143130812595	2.34846e+08	0,0114526692798581	169514528910319	224081422193864	0,00222431977086782	0,00958514675827724	0,754352569580078	697281741051033
2993916	2989682	3010562	3049515	301866	3041418	3038391	3040009	3038833	3005271	3019202	298862	Unknown function			+	B.thermo_air_B.thermo_CO2-O2							10	10	10	675	675	675	2087	0	15476	14057000000	105	299805316925049	30365306854248	303907794952393	30043643951416	0,593534440683143	0,679626542977167	-0,0631128946940116	-0,579155516734662	0,00302718616034372	0,0378527636972894	-0,410247802734375	-641919749356547	0,0265604467097364	0,0533714636714515	-0,384774525960285	-342898052318683
3250978	3283752	3274775	3206034	3213977	3214622	3272525	3260806	3281854	326053	3243485	3268005	TIGRmainrole:not available					+	B.thermo_air_B.thermo_CO2-N2			+	B.thermo_CO2-O2_B.thermo_CO2-N2	9	9	9	605	605	605	95691	0	61877	71168000000	122	326983489990234	321154441833496	3271728515625	325733985900879	0,362809955036787	0,466648666305936	0,124950408935547	10261749348414	0,877415769442281	0,930187877314534	-0,0189336140950473	-0,164364210212707	0,00457336044884733	0,0152547660609203	0,582907358805343	573684630524496
2850294	2852429	2850937	2881403	2901462	2888524	281419	2806769	2835892	2863807	2865867	2835813	DNA metabolism					+	B.thermo_air_B.thermo_CO2-N2			+	B.thermo_CO2-O2_B.thermo_CO2-N2	16	16	16	247	247	247	80351	0	61921	4368400000	112	285122013092041	289046306610107	281895027160645	285516223907471	0,705639853457136	0,779285463625498	-0,03942044576009	-0,405828327602617	0,021137988085689	0,102740453718814	0,32269795735677	368354970319503	0,00266176421161726	0,0107844848900036	-0,392428716023762	-664549387213157
2582154	2684341	2919432	2892451	2861635	2884817	2832234	2868769	2523143	2661954	2543974	2653088	TIGRmainrole:not available							+	B.thermo_N2_B.thermo_CO2-N2			3	3	3	27	27	27	84947	0	82033	4102500000	31	272864246368408	287963409423828	274138202667236	261967163085938	0,365323414741342	0,467864836733118	108970705668131	102018225678084	0,935664009675925	0,963997497292872	-0,12739690144857	-0,0859131756948029	0,206605586291078	0,279029827137679	-150991757710775	-150569326347212
2639999	261792	2639363	2613548	2538478	2597203	2568316	247174	2591264	3006574	3002855	2807465	TIGRmainrole:not available	+	B.thermo_air_B.thermo_N2									2	2	2	237	237	237	86948	0	51711	5819100000	12	263242721557617	258307609558105	254377346038818	293896446228027	0,00978205421341073	0,0309212391661204	-306537183125814	-463342652659969	10000001	0	0	0	10000001	0	0	0
3147976	3168202	3137005	3164547	3175974	3147542	3115593	3103302	3156047	3185147	3176438	3157249	TIGRmainrole:not available											8	8	8	322	322	322	20237	0	26759	35732000000	44	31510612487793	316268787384033	312498073577881	317294483184814	0,149941679316351	0,235487353199996	-0,218835830688477	-177852580517886	0,228643724005791	0,407933863683503	0,260805765787762	141994971516186	0,398655202488178	0,476659909310244	-0,116266250610352	-0,943924759563206
2838146	2862808	2861404	2925813	294257	2938727	2846229	284481	290212	2907199	2888355	2883825	TIGRmainrole:not available					+	B.thermo_air_B.thermo_CO2-N2					7	7	7	614	614	614	16053	0	15126	5615100000	67	285411930084229	293570346832275	286438617706299	289312629699707	0,0220674388571191	0,056668879130502	-0,390069961547852	-363472220818297	0,642736503766278	0,772656947419939	-0,102668762207031	-0,500921021592338	0,000996966405982605	0,00604258907040677	-0,815841039021809	-861713612270665
3209585	3221092	3191153	3140619	3132045	3155787	3169938	3174073	3208847	320614	3190831	3204645	Unknown function					+	B.thermo_air_B.thermo_CO2-N2					8	8	8	521	521	521	19257	0	11772	45162000000	127	320727653503418	314281673431396	318428630828857	320053863525391	0,536929571509814	0,631283625447315	0,0673796335856096	0,674567894390511	0,202739704175176	0,382720241559074	0,229902267456055	152168423283052	0,00443979340505611	0,0149093062318438	0,64459737141927	57837562266216
3069378	3070792	3087423	3142647	3131721	31264	3073586	3065514	3084131	3098861	30984	3083221	DNA metabolism					+	B.thermo_air_B.thermo_CO2-N2	+	B.thermo_N2_B.thermo_CO2-N2	+	B.thermo_CO2-O2_B.thermo_CO2-N2	9	9	9	525	525	525	22143	0	98683	24023000000	135	307586441040039	313358955383301	307441062927246	309349403381348	0,0851080400117444	0,150988342089801	-0,176296234130859	-227657001798228	0,863161128939513	0,923102874004757	0,0145390828450545	0,183732644626442	0,00154282829744381	0,00756696378779184	-0,577250162760414	-76838715049548
3093797	3082555	308746	3050503	3068579	3072257	3045807	3039856	3084124	305581	3060867	3056065	Cell envelope	+	B.thermo_air_B.thermo_N2									16	16	16	736	736	736	29365	0	12736	19378000000	162	308793716430664	306377944946289	305659561157227	305758075714111	0,00113698510875823	0,00796423371956471	0,303563435872395	832599029859168	0,092671537618162	0,235788625278906	0,31341552734375	219981736269179	0,0318402604314684	0,0618148806032804	0,2415771484375	323447190800763
2791028	2827484	2816677	2822352	2777046	2811823	2792959	282272	2831389	2897216	2901446	2887221	TIGRmainrole:not available	+	B.thermo_air_B.thermo_N2									4	4	4	258	258	258	17302	0	30469	3950000000	51	281172962188721	280374031066895	281568946838379	289529438018799	0,00197100306206768	0,0106163775039891	-0,835646311442055	-720110087333125	0,815411679292912	0,892924615872403	-0,0395978291829415	-0,249293662494895	0,670710086747274	0,72465850676825	0,0798943837483748	0,458028120092022
2705082	2635322	2698479	2717284	2728348	2735574	2658864	2714996	2744047	279729	277625	2705507	Unknown function											4	4	4	219	219	219	28448	0	94732	1728900000	30	267962760925293	272706832885742	270596904754639	275968208312988	0,0875669345381785	0,154615226427174	-0,800544102986652	-225080642666258	0,475138597506756	0,643636822363318	-0,263413111368813	-0,787293975083004	0,10661299113467	0,163203254396091	-0,474407196044922	-207509669621802
3382003	339489	3413078	3402151	3422755	3418268	3458458	3441469	3476737	341846	3407272	3420573	TIGRmainrole:not available											9	9	9	928	928	928	82904	0	22743	243720000000	243	339665679931641	341439170837402	345888824462891	341543502807617	0,131121723321215	0,211039494277512	-0,187782287597656	-189414454080213	0,0102147930528786	0,0682385490244815	-0,622314453125	-457593667070554	0,181321290180633	0,251021396155361	-0,177349090576172	-161636395186051
3409922	3421227	3412733	3396223	3408591	3409632	342042	3419704	3433638	340942	340103	3410821	Transcription											37	37	37	729	729	729	61604	0	32331	218080000000	564	341462707519531	34048152923584	342458686828613	340709037780762	0,174498963211561	0,262716905258979	0,0753682454427107	164896965973575	0,15342708120828	0,317487722500302	-0,0995992024739607	-175882504161401	0,148190348269767	0,212658141742274	0,098116556803383	178860982986924
2765949	2675353	2703695	2847561	2852835	2828987	2739395	273606	2551451	2834566	2816322	2839546	TIGRmainrole:not available	+	B.thermo_air_B.thermo_N2			+	B.thermo_air_B.thermo_CO2-N2					8	8	8	378	378	378	25259	0	53087	2713600000	50	271499919891357	284312763214111	267563533782959	283014469146729	0,01413271573249	0,0402404806734257	-115145556131999	-416108851789122	0,591702042630246	0,736731990100468	0,393637975056965	0,582146549555196	0,00986043911635036	0,0261599906093921	-128128369649251	-462278678152005
2986172	2944206	2962549	3011446	3022251	3000785	2972767	2980497	2963298	3000209	3010712	298384	Cellular processes									+	B.thermo_CO2-O2_B.thermo_CO2-N2	13	13	13	59	59	59	23473	0	52891	10865000000	131	29643087387085	301149406433105	297218723297119	29982536315918	0,078523977537111	0,146264387622184	-0,339449564615887	-23498993689482	0,580683944534018	0,72734641340177	-0,0787849426269531	-0,600260035651758	0,025808344236597	0,0522829364901713	-0,471852620442707	-346040030542822
2716068	2729667	2709255	2543133	2725449	2722453	2533843	2668134	2709517	2765198	2759811	2725944	Protein fate Signal transduction											11	11	11	27	27	27	39314	0	11976	1467800000	40	271832962036133	266367835998535	263716487884521	275031776428223	0,0794171460880836	0,147010399458338	-0,319880167643227	-233955342837039	0,20290043133967	0,382037749099018	0,811648050944012	152101322758394	0,417974821401843	0,491483011601063	0,546512603759766	0,902181353794991
2612377	2710607	2624454	2644536	2654572	2666207	2479758	265083	2522495	2481856	2513789	2610229	Cell envelope							+	B.thermo_N2_B.thermo_CO2-N2			3	3	3	126	126	126	27022	0	43732	591670000	23	264914608001709	265510501861572	255102787017822	253529148101807	0,0827238448532058	0,150150823018227	113854598999023	230236205051548	0,177270981893989	0,348585277568422	0,981182098388672	163556401136058	0,859411367223683	0,887383897874315	-0,0595893859863281	-0,188841479573549
3233416	3228383	3221393	3290086	3284212	3280776	3233596	3233892	322021	3261816	3244352	3252638	Energy metabolism Regulatory functions	+	B.thermo_air_B.thermo_N2			+	B.thermo_air_B.thermo_CO2-N2			+	B.thermo_CO2-O2_B.thermo_CO2-N2	18	18	18	63	63	63	34802	0	30563	69415000000	239	322773056030273	328502464294434	322923278808594	32529354095459	0,014719507208346	0,0414368014242495	-0,252045949300125	-411105137425549	0,805241251962935	0,889779419653908	-0,0150197347005161	-0,263418228970935	0,000204427416772723	0,00272143998578688	-0,572939554850258	-129611256575922
3016567	3004166	3016327	3032539	3040131	3034223	2987562	3001678	2988684	2995033	2995255	3028615	TIGRmainrole:not available					+	B.thermo_air_B.thermo_CO2-N2	+	B.thermo_N2_B.thermo_CO2-N2	+	B.thermo_CO2-O2_B.thermo_CO2-N2	7	7	7	473	473	473	12564	0	31249	13266000000	68	301235313415527	303563098907471	299264125823975	300630073547363	0,637374397516407	0,720426212950363	0,060524622599285	0,509265599479503	0,0320239511870276	0,128359015305812	0,197119394938152	322840512965422	0,00772842518900775	0,0221597729938664	-0,232778549194336	-495593913747832
3123911	3133133	311103	3059067	3068453	3061991	3094587	3095602	3125699	3125214	3130525	3108936	Protein synthesis					+	B.thermo_air_B.thermo_CO2-N2			+	B.thermo_CO2-O2_B.thermo_CO2-N2	11	11	11	575	575	575	24668	0	99964	26321000000	105	312269115447998	306317043304443	3105295753479	312155838012695	0,907193952158458	0,932827964590227	0,0113277435302734	0,124138335777982	0,222386719278717	0,404163689819582	0,173954645792644	144341797663078	0,00103994765572687	0,00625226594632565	0,595207850138348	852262936945008
265484	2664733	2642443	2646303	2599671	2599492	2630263	2693376	2663229	2627567	2632201	2662185	Biosynthesis of cofactors, prosthetic groups, and carriers											4	4	4	186	186	186	30535	0	8613	840850000	29	265400505065918	261515502929688	266228923797607	264065093994141	0,349677755329314	0,453668879088119	0,133542378743492	105809530332187	0,690343431367426	0,807332086403313	-0,0828412373860665	-0,428515273449407	0,0824991133904407	0,133267798553789	0,388500213623047	230483620298863
3335718	3338522	3341689	3368385	336704	3362048	3383677	3379178	3326276	331329	3317075	3320494	Energy metabolism	+	B.thermo_air_B.thermo_N2			+	B.thermo_air_B.thermo_CO2-N2	+	B.thermo_N2_B.thermo_CO2-N2			16	16	16	657	657	657	31445	0	21833	140650000000	280	333864326477051	336582412719727	336304397583008	331695289611816	0,00130793027978132	0,00830396586142015	0,21690241495768	802555829025084	0,257842322883851	0,442231322835959	-0,244007110595703	-131823899943933	0,000463806771140365	0,00419112664103203	-0,271808624267578	-105077341973718
3510443	3511757	3516241	3482733	3493592	3503764	3498583	3497472	3527767	3540458	3534632	3522493	TIGRmainrole:not available											26	26	26	669	669	669	51182	0	32331	443950000000	659	351281356811523	349336318969727	350794067382813	353252754211426	0,0240972381588699	0,0602229134556681	-0,197141011555992	-353612723512007	0,653835274964731	0,782783148341573	0,0487276713053362	0,483777562489813	0,0370314869809602	0,0698910722640654	0,194505055745445	307722437547591
2625348	2603796	2562659	2674677	2569103	2581051	2712859	2663741	2590206	2509513	2643618	2527126	Unknown function											5	5	5	287	287	287	29832	0	38122	511090000	18	25972677230835	260827732086182	265560188293457	256008567810059	0,463498681160131	0,56268513611954	0,371820449829102	0,809757732412782	0,219477082742571	0,40187105388283	-0,583340962727863	-145455764999894	0,787013318014771	0,826946340493322	-0,110095342000324	-0,288897928081099
3131024	3105498	3152781	319953	318953	3200648	3099517	3098454	307703	3185337	3170388	3153571	Energy metabolism					+	B.thermo_air_B.thermo_CO2-N2			+	B.thermo_CO2-O2_B.thermo_CO2-N2	14	14	14	498	498	498	30217	0	18344	35937000000	166	312976760864258	319656925201416	309166698455811	316976528167725	0,0719664703986589	0,137482680966452	-0,399977366129558	-243018654700301	0,0698736423332546	0,199269276283726	0,381005605061848	245757172880574	0,00908287507079445	0,0248944241370488	-0,66801643371582	-473316175538961
3231165	3222754	3212839	3196547	3174979	3178304	3194684	3186389	3187207	316811	3170058	3173376	Transcription	+	B.thermo_air_B.thermo_N2			+	B.thermo_air_B.thermo_CO2-N2					8	8	8	457	457	457	14638	0	93018	47502000000	146	32222526550293	318327693939209	318942680358887	317051486968994	0,000719192258949393	0,00646406536356924	0,517377217610676	938159243010928	0,00516603698978792	0,0500523981196008	0,328257242838539	554724918638204	0,0103244814928673	0,0269593728649127	0,389755249023434	45618327114029
3050474	3057145	3074567	3115454	3097343	3105466	3053371	3054342	301183	3077996	3047073	3081909	TIGRmainrole:not available					+	B.thermo_air_B.thermo_CO2-N2			+	B.thermo_CO2-O2_B.thermo_CO2-N2	4	4	4	387	387	387	13462	0	7588	19907000000	53	306072883605957	310608768463135	303984775543213	306899261474609	0,563881801132145	0,65624933485894	-0,0826384226481132	-0,628326625374484	0,255435021132968	0,439648748138273	0,208809534708656	132618514100414	0,00696889884052575	0,02037378072789	-0,453589757283531	-510282050326937
3412994	3422533	3403911	3387592	3381755	3396508	3395411	3395029	3407088	3406912	3401089	3404686	Fatty acid and phospholipid metabolism					+	B.thermo_air_B.thermo_CO2-N2					23	23	23	611	611	611	49703	0	32331	203670000000	400	341314582824707	338861808776855	339917602539063	340422859191895	0,188861293767984	0,278715183285689	0,0891710917154924	158177802485107	0,104518149501271	0,251911124745238	0,139698028564453	20926425019256	0,023453542640536	0,0485010153634385	0,245277404785156	35662879929012
3289808	3284946	3266038	332188	3316121	3298626	3294834	3293502	3301699	3279713	3287842	3287109	Fatty acid and phospholipid metabolism											8	8	8	396	396	396	16565	0	20967	96100000000	123	328026390075684	331220932006836	329667816162109	328488807678223	0,580566547348483	0,668368278274642	-0,0462404886881487	-0,60045424468061	0,0994541544860595	0,244540215148076	-0,164142608642578	-213671564667941	0,0338074114607589	0,0646241672922968	-0,319451649983719	-317155459987215
3284489	3289504	3299939	3230525	3212223	3205856	32943	3287727	3250808	3250777	3257864	3250855	Protein fate	+	B.thermo_air_B.thermo_N2			+	B.thermo_air_B.thermo_CO2-N2			+	B.thermo_CO2-O2_B.thermo_CO2-N2	16	16	16	499	499	499	3855	0	25961	76488000000	211	329131050109863	321620140075684	327761154174805	325316543579102	0,00173573615193945	0,00980953916171839	0,381451924641929	744817397314296	0,391733136845149	0,5754072080366	0,136989593505859	0,959297293586847	0,000982029344508658	0,00602553807680004	0,751093546549484	865116850322601
2881675	2894863	2873069	2798153	2838171	2842118	2855655	2848957	2923654	2893924	2881427	2864581	TIGRmainrole:not available					+	B.thermo_air_B.thermo_CO2-N2					11	11	11	431	431	431	36532	0	13707	4999800000	85	288320198059082	282614688873291	287608833312988	287997760772705	0,776225644938496	0,833186087948371	0,0322443644205741	0,304084978584951	0,787554885666741	0,877526883267664	0,071136474609375	0,288137681590513	0,0207785446914966	0,0441322081695463	0,570550918579102	370312473967918
3230618	3228529	3224873	3174246	3200517	3196826	3166467	3174875	3224929	3221691	3227972	3228091	Protein synthesis					+	B.thermo_air_B.thermo_CO2-N2					6	6	6	393	393	393	14189	0	30567	52381000000	80	322800636291504	319052982330322	318875713348389	322591781616211	0,482244167082379	0,581655858760638	0,0208867390950545	0,773789970181803	0,0988847575046591	0,243960202747582	0,39249420166016	214182629402196	0,0110612261842481	0,0280481092529149	0,3747673034668	447157963343549
3201767	3191556	3199436	319709	3204619	3210942	3172184	316118	3165467	3183681	3191552	3179599	TIGRmainrole:not available			+	B.thermo_air_B.thermo_CO2-O2					+	B.thermo_CO2-O2_B.thermo_CO2-N2	18	18	18	468	468	468	59027	0	32331	45492000000	211	319758625030518	320421714782715	31662769317627	31849437713623	0,053839025691685	0,109737467666658	0,126423517862953	270456828756769	0,00214976361489293	0,0357398200975949	0,313093185424805	70365358194721	0,259998331758738	0,33621640299417	-0,0663089752197301	-131118339558187
2728648	273746	2712859	2727604	2726123	2739656	2704427	2715383	2723306	2670055	2690116	2734773	Central intermediary metabolism							+	B.thermo_N2_B.thermo_CO2-N2			8	8	8	305	305	305	29672	0	13368	1768700000	54	272632217407227	27311279296875	271437225341797	269831447601318	0,242408301093691	0,341201118143195	0,280075709025063	137049766175826	0,25678767463012	0,441457541696669	0,119499206542969	132171130056566	0,596839621303731	0,656259495106093	-0,0480575561523438	-0,573775499451662
2839198	2822136	2854948	2759605	2821595	2790765	2813634	2810704	28004	2703454	2766241	2748147	TIGRmainrole:not available	+	B.thermo_air_B.thermo_N2									9	9	9	33	33	33	42208	0	70316	3169800000	66	283876056671143	27906551361084	280824584960938	273928070068359	0,00894668209263029	0,0290815897215782	0,994798024495442	475367583121016	0,0413226484340999	0,147092541749606	0,305147171020508	296563713479873	0,0763408418088308	0,125633769466851	0,481054941813152	237575761615449
3215216	3197463	3170252	3150066	3132458	3149891	3173896	3173933	3203266	3198046	3207652	3214865	TIGRmainrole:not available											18	18	18	575	575	575	42906	0	2517	43950000000	184	319431037902832	31441385269165	318369827270508	320685424804688	0,419477599717807	0,522421184289623	-0,125439325968426	-0,899002380602223	0,551232662051871	0,705558516694565	0,106120427449543	0,649832700875197	0,0248161467303125	0,0504786831853969	0,501718521118164	350355577313409
3152594	3140664	3146981	3110999	3109075	3115948	3095858	3094747	3098624	3096306	3087913	3100243	Fatty acid and phospholipid metabolism	+	B.thermo_air_B.thermo_N2	+	B.thermo_air_B.thermo_CO2-O2	+	B.thermo_air_B.thermo_CO2-N2			+	B.thermo_CO2-O2_B.thermo_CO2-N2	14	14	14	451	451	451	40808	0	26449	27230000000	155	314674625396729	311200714111328	309640960693359	309482078552246	0,000488948442066487	0,0050311108659531	0,519255320231121	103658035101143	0,00015738724386959	0,0153505025187473	0,503367106119793	138535513127635	0,000975143692221598	0,00600801340951406	0,347391128540039	86670733758314
2906013	2914197	2933006	2904336	2914399	2915096	2863734	2868726	2867684	2890639	2874458	2877313	Energy metabolism	+	B.thermo_air_B.thermo_N2	+	B.thermo_air_B.thermo_CO2-O2					+	B.thermo_CO2-O2_B.thermo_CO2-N2	13	13	13	35	35	35	45399	0	70995	5898200000	82	291773853302002	291127681732178	286671447753906	28808032989502	0,0172270195243898	0,0470745661728748	0,369352976481121	392142229901457	0,00329665784366008	0,039211466872152	0,510239919026692	627284841944642	0,499551300252301	0,566411398232837	0,0646177927653007	0,74152234748507
3264573	3258022	328551	3190874	3167959	3179568	3344307	3323649	3228334	3144934	3133383	3136374	Energy metabolism	+	B.thermo_air_B.thermo_N2			+	B.thermo_air_B.thermo_CO2-N2					24	24	24	656	656	656	53732	0	32331	66957000000	333	326936836242676	317946701049805	329876327514648	313823051452637	0,000128070479506211	0,00233025799296666	131137720743815	145985379830387	0,467644051850042	0,63702350824638	-0,293950398763023	-0,801707675625301	0,00106154598756015	0,00628081375973088	0,899011611938473	847694754597463
3112903	3104557	3151841	3093909	3068804	3069768	3229206	3218896	3121385	3021489	3021662	3032378	Energy metabolism	+	B.thermo_air_B.thermo_N2					+	B.thermo_N2_B.thermo_CO2-N2			11	11	11	359	359	359	48627	0	31396	29221000000	154	312310028076172	307749366760254	318982887268066	302517623901367	0,0028503299444567	0,0134578869529411	0,97923978169759	652425497544116	0,148242565610581	0,311160507156787	-0,667285283406574	-178830733276373	0,0526198146958028	0,092084675717655	0,456065495808918	272673544008359
323919	3244406	3269017	3211048	3197028	3186762	3288665	32779	3209619	3103689	3076778	3078799	Energy metabolism	+	B.thermo_air_B.thermo_N2			+	B.thermo_air_B.thermo_CO2-N2	+	B.thermo_N2_B.thermo_CO2-N2			16	16	16	548	548	548	40452	0	32331	55342000000	210	325087089538574	319827938079834	325872802734375	308642196655273	0,000200661410617771	0,00287871946770879	164448801676432	130227076971228	0,780836193671374	0,874034698807361	-0,0785738627115933	-0,297583928366076	0,0104890686279701	0,0269641402143162	0,525914510091145	454100713378221
3229458	3173291	3252155	318966	3199328	3198135	3045258	303953	3005194	3207192	3203643	3208189	TIGRmainrole:not available			+	B.thermo_air_B.thermo_CO2-O2					+	B.thermo_CO2-O2_B.thermo_CO2-N2	21	21	21	579	579	579	46151	0	32331	43877000000	268	321830139160156	319570732116699	302999382019043	320634117126465	0,637297739424492	0,720885691600714	0,119603474934898	0,509385196670894	0,0020922940289236	0,0360120725213556	188307762145996	708754149325704	0,393248074404689	0,471328680817839	0,225941340128582	0,955913252066115
3226961	3188486	3234395	3164216	318685	3182031	3022573	3009295	2975364	3213182	3203607	3200761	TIGRmainrole:not available			+	B.thermo_air_B.thermo_CO2-O2					+	B.thermo_CO2-O2_B.thermo_CO2-N2	18	18	18	739	739	739	34599	0	16585	40774000000	228	321661376953125	317769908905029	300241088867188	320585021972656	0,505027055561944	0,603766319630144	0,10763613382975	0,731488760453071	0,000430613118371372	0,0179996283479233	214202944437663	107104889034061	0,0695257403650752	0,117133196479466	0,389146804809567	246221448854281
3179203	3163491	3194419	3112337	3100785	3123106	3237912	3235158	3152627	3186648	3185586	3171596	Unknown function					+	B.thermo_air_B.thermo_CO2-N2					12	12	12	533	533	533	32926	0	18571	41718000000	161	317903785705566	311207599639893	320856552124023	3181276512146	0,836413392161801	0,878204631319779	-0,0223859151204415	-0,220315341040209	0,371615082715137	0,557613195909995	-0,295275370279949	-100533860586917	0,00369609775218013	0,0133435393426164	0,669619242350262	608101336655146
2880612	2867559	2875799	2935191	2922085	2962371	288705	2850881	2831246	2929007	2866054	2908345	TIGRmainrole:not available					+	B.thermo_air_B.thermo_CO2-N2			+	B.thermo_CO2-O2_B.thermo_CO2-N2	6	6	6	836	836	836	83005	0	6158	6223200000	53	287465686798096	293988227844238	285639228820801	290113525390625	0,234132277489527	0,331428233410222	-0,264784495035808	-139988564604507	0,33762092401673	0,524351817236174	0,182644526163735	108835842289027	0,00636452123083998	0,0190552232031775	-0,652255376180015	-523440293041473
2926778	2947139	2920476	2832414	2856474	28376	2870243	2872754	2940257	2861284	2883186	2888684	TIGRmainrole:not available	+	B.thermo_air_B.thermo_N2			+	B.thermo_air_B.thermo_CO2-N2					9	9	9	267	267	267	57705	0	14302	5857500000	70	293146419525146	28421630859375	289441814422607	287771816253662	0,00980946212719635	0,0308120368290041	0,537460962931316	46296945261898	0,202081869506156	0,383457555236714	0,370460510253906	152443623500298	0,00119689074197306	0,0065130076506636	0,893011728922527	821469061958104
2965193	2960274	2931056	2949068	2961598	295508	2981888	2976536	3040598	2882098	2871335	2840292	TIGRmainrole:not available	+	B.thermo_air_B.thermo_N2					+	B.thermo_N2_B.thermo_CO2-N2			6	6	6	198	198	198	47737	0	93407	9261700000	61	295217418670654	295524864196777	299967422485352	28645751953125	0,00598412230191185	0,021514001143259	0,875990549723308	532530998182196	0,109147859911746	0,259647673253471	-0,474999745686848	-205436705300879	0,798194148952597	0,836925088669706	-0,0307451883951835	-0,273242968154327
2680679	2615018	264913	2620992	2416689	2542002	2674107	260562	2614092	2764857	2596178	2812611	Transport and binding proteins											4	4	4	17	17	17	32039	0	12158	349150000	8	264827575683594	252656078338623	263127326965332	272454872131348	0,326857918887946	0,433101256643709	-0,762729644775391	-111621040037399	0,585534683172587	0,731543331751917	0,170024871826172	0,592258037614473	0,123006075961263	0,183035987283676	121715037027995	194965362148868
2660399	2692468	2703013	2622843	2660434	2582138	2703192	2686502	2657118	2480838	2547082	2610719	Transport and binding proteins											9	9	9	234	234	234	54439	0	34376	750120000	25	268529319763184	262180519104004	268227043151855	254621295928955	0,0246739453410335	0,0612537877684225	139080238342285	350990867560232	0,878712563068593	0,929541923188251	0,0302276611328125	0,162606123601814	0,0709715557042992	0,119031034370203	0,634880701700848	244309073605723
2619616	2719379	2464973	2600933	2446308	2597276	2527724	2443344	259243	2580354	2595748	2536015	Regulatory functions											2	2	2	54	54	54	36926	0	29571	377560000	12	260132274627686	254817218780518	252116622924805	257070560455322	0,70817059502701	0,780924262956614	0,306172053019207	0,402099249270655	10000001	0	0	0	10000001	0	0	0
2583388	2515068	2536182	2683207	269536	268125	2518153	2659377	2741498	2728401	2706969	2707948	Central intermediary metabolism	+	B.thermo_air_B.thermo_N2			+	B.thermo_air_B.thermo_CO2-N2					7	7	7	478	478	478	20618	0	18579	1140000000	34	254487953186035	268660583496094	263967609405518	271443939208984	0,00136600915854415	0,00856338514515911	-16955992380778	-793437941869829	0,237333147103487	0,418335414713736	-0,947966893514	-138839924054201	0,00236979501444381	0,00998125527269978	-141726366678874	-685575286070809
34276	3286681	3358385	3515742	3416676	3476569	3424495	347489	2623827	3404873	3387555	3388985	Protein synthesis											5	5	5	694	694	694	58286	0	8331	250050000000	75	33575553894043	346966247558594	317440395355225	339380416870117	0,427185204535549	0,530249854548286	-0,362486521402992	-0,882844121696054	0,546908997300523	0,701251413716622	183151499430339	0,657261957839353	0,0877439666151564	0,140070935999142	-112106831868489	-224898293449787
30,52	3062671	3018258	3025045	3036244	304451	2996733	3006792	305612	3031668	3035416	3045268	Cellular processes											4	4	4	55	55	55	1349	0	8899	15517000000	59	304430961608887	303526630401611	301988162994385	303745040893555	0,649516780268151	0,730278098085969	0,0685920715332031	0,490427794812774	0,342701811182717	0,52831691228695	0,244280497233074	10754886682686	0,567281912380349	0,632150471867788	0,0904331207275391	0,622602072366181
2965543	2947756	2959646	2950423	2969099	2956567	2927039	2940154	3012325	2981958	2987996	2983429	Hypothetical proteins	+	B.thermo_air_B.thermo_N2									7	7	7	411	411	411	18772	0	15365	9738000000	79	295764827728271	295869636535645	295983905792236	29844612121582	0,00839025401753394	0,0281309190880014	-0,268128712972004	-484161412318179	0,939285416140604	0,966367485101057	-0,0219078063964844	-0,0810635651189861	0,896804301445294	0,915846036612968	-0,0104808807373047	-0,138140719311922
3206875	3216273	3190462	3170743	3195008	3189298	3156788	3168161	3214084	3206442	3206461	3196558	Cell envelope											38	38	38	547	547	547	78798	0	32331	46714000000	390	320453681945801	318501625061035	317967739105225	320315361022949	0,874728587213331	0,911379226342381	0,0138301849365234	0,168009288443264	0,262312258423783	0,447797939409561	0,248593648274742	130367395143569	0,136926392130107	0,199958129937306	0,195204416910808	185667632848641
2942174	2927273	2954795	2875986	2880039	288811	2857174	2878694	2925516	2923941	2935792	294648	TIGRmainrole:not available					+	B.thermo_air_B.thermo_CO2-N2					7	7	7	238	238	238	29513	0	3012	6750900000	83	294141407012939	288137855529785	28871280670166	293540420532227	0,590125924813231	0,677282984477955	0,0600986480712891	0,584724063805557	0,0665313185845603	0,192743206117251	0,542860666910808	250330335459186	0,00232837749787345	0,00989062920036843	0,60035514831543	688816008824037
2617006	2872286	2814492	2883491	2859256	2854716	2891826	2885344	2898975	2843468	2859246	2851668	Cellular processes											7	7	7	609	609	609	15384	0	10772	4390400000	54	276792793273926	286582107543945	289204845428467	285146064758301	0,341313070181372	0,447879596051546	-0,8353271484375	-107898914742581	0,183987824964846	0,358898917231426	-124120585123698	-160396516748012	0,276721618838247	0,353549214813904	-0,978932062784832	-125830316025577
3360455	3362408	3346441	3309234	3309065	3315465	3356706	3362331	3383092	3376742	3362571	3361884	Protein synthesis					+	B.thermo_air_B.thermo_CO2-N2			+	B.thermo_CO2-O2_B.thermo_CO2-N2	36	36	36	60	60	60	66333	0	32331	146560000000	477	335643463134766	33112548828125	336737670898438	33670654296875	0,202453227373087	0,295269027605714	-0,106310526529953	-152288156552099	0,312199163677148	0,504693233657091	-0,109420776367188	-11555243150765	0,00115719115672713	0,00646206747071216	0,451797485351563	828765348716837
330257	3298378	3292998	3308809	3313213	3316733	3306771	3299017	3321655	3319723	3318243	3303627	Protein synthesis					+	B.thermo_air_B.thermo_CO2-N2					22	22	22	54	54	54	47895	0	21201	107940000000	298	329798202514648	331291847229004	330914764404297	331386413574219	0,0529063449803184	0,108877609256048	-0,158822377522789	-27214729113095	0,195725220367024	0,376771049206522	-0,111658732096359	-155151059708838	0,014210870011853	0,0335259607399887	-0,149364471435547	-415428093088055
3368698	3377077	3379527	337011	3376851	3390302	3381612	3373176	3357384	3349441	3352542	3349667	TIGRmainrole:not available	+	B.thermo_air_B.thermo_N2									16	16	16	442	442	442	45546	0	27822	158680000000	232	337510070800781	337908744812012	337072410583496	33505500793457	0,00201032482381677	0,0107121594183379	0,245505015055336	716336171634968	0,605623254522759	0,745813822699324	0,0437634785970005	0,559570039494163	0,588147642704846	0,649576396498463	-0,0398686726888045	-0,587965606140759
3406061	3408892	3396671	3394288	3398235	3388794	3375563	3374094	3390347	3373499	3371671	3370697	Biosynthesis of cofactors, prosthetic groups, and carriers	+	B.thermo_air_B.thermo_N2					+	B.thermo_N2_B.thermo_CO2-N2			22	22	22	755	755	755	35562	0	32331	186030000000	433	34038745880127	339377250671387	338000144958496	337195587158203	0,00108117438556753	0,00771824011132421	0,319187164306641	843641977017228	0,0199876644016702	0,0998018874390562	0,238733927408859	37476580732262	0,0929166392991705	0,146292195559729	0,101020812988281	219744857152294
340668	3389816	3393271	3395541	3411357	3409034	3390428	3390822	3384698	3385944	3384277	337879	Energy metabolism											21	21	21	83	83	83	37884	0	32331	187640000000	408	339658889770508	34053108215332	338864936828613	338300361633301	0,071571537095833	0,136903504291004	0,135854085286461	243528448026608	0,223068798948438	0,404900313724026	0,0793965657552107	144082778035758	0,288065995492754	0,364916227085553	-0,0872166951497348	-122414838136486
3084834	3124218	3113589	3171326	315977	3130449	316258	3164787	3105866	3050436	3042742	3029877	TIGRmainrole:not available	+	B.thermo_air_B.thermo_N2					+	B.thermo_N2_B.thermo_CO2-N2			19	19	19	375	375	375	50918	0	12513	28804000000	187	310754737854004	315384826660156	314441089630127	304101848602295	0,00729010697584975	0,0251197219583552	0,665288925170898	503843121471214	0,178015519833473	0,349579470491773	-0,368636449178062	-163200059196961	0,0521230491698681	0,0915376517223479	-0,463009516398113	-273593820701873
3087972	3093291	3089836	3093473	3101425	3082479	3093206	3088205	3064401	306441	3069644	3057127	Energy metabolism	+	B.thermo_air_B.thermo_N2									14	14	14	595	595	595	3945	0	24399	22463000000	194	309036617279053	309245929718018	308193740844727	306372699737549	0,00251890071809439	0,0127396605810062	0,266393025716148	67446204095917	0,403058999000745	0,582683118120643	0,0842876434326172	0,934262315304622	0,732481974679247	0,778980473785133	-0,0209306081136056	-0,366606111301224
3036838	3037451	3025485	3012633	3015219	3003735	3053148	3051381	3035741	302209	3027042	3029724	Energy metabolism					+	B.thermo_air_B.thermo_CO2-N2			+	B.thermo_CO2-O2_B.thermo_CO2-N2	11	11	11	667	667	667	3001	0	17133	15123000000	109	303325805664063	301052875518799	304675674438477	302628498077393	0,195163049549651	0,286034646294774	0,0697320302327498	155394821784477	0,116636580463867	0,270856059077202	-0,134985605875649	-199608705851101	0,0121057294616169	0,0299330723503661	0,227294286092125	435539682492883
307677	3059156	3070066	2864822	277413	2859637	3142081	314564	3013161	2715726	2793112	2813168	Amino acid biosynthesis	+	B.thermo_air_B.thermo_N2			+	B.thermo_air_B.thermo_CO2-N2			+	B.thermo_CO2-O2_B.thermo_CO2-N2	13	13	13	396	396	396	3989	0	90477	14093000000	108	306866416931152	283286304473877	310029430389404	277400207519531	0,000613983508105528	0,00579786958286993	294662030537923	977394026312226	0,510892103380009	0,668546643331801	-0,316300710042317	-0,720831124025558	0,00138887066902142	0,00716541926474375	235801124572754	789979519585815
2783996	2835712	2811575	2681946	2703706	2713829	2834702	2849385	2780514	2767499	2827715	2807097	Cell envelope Cellular processes					+	B.thermo_air_B.thermo_CO2-N2			+	B.thermo_CO2-O2_B.thermo_CO2-N2	8	8	8	207	207	207	46454	0	44132	2946100000	45	281042766571045	2699827003479	282153339385986	280077018737793	0,697828307538164	0,772947167666623	0,0965747833251953	0,417381908641322	0,688218572737245	0,807428846763904	-0,111056009928383	-0,431687427553927	0,00331238514405586	0,0124402172538722	110600789388021	626476471940496
2735616	2741022	2714024	2675945	2554609	2622555	2515797	2680091	2778388	2518727	2719141	2740511	Protein synthesis											2	2	2	176	176	176	15926	0	81395	1661900000	17	273022041320801	261770286560059	265809173583984	26594596862793	0,376050259450248	0,479134916396046	0,707608540852867	0,995006262810471	0,402150863102863	0,5819453142626	0,721286773681641	0,936247540200253	0,0355356406324953	0,0674092114288173	112517547607422	311973742358159
3232874	323811	3223392	31622	3178753	3167388	3220034	3219169	325251	318582	3181111	3190311	Cellular processes	+	B.thermo_air_B.thermo_N2			+	B.thermo_air_B.thermo_CO2-N2			+	B.thermo_CO2-O2_B.thermo_CO2-N2	30	30	30	469	469	469	84677	0	24804	53099000000	341	323145866394043	316944694519043	323057136535645	318574752807617	0,000831974976976734	0,00682036629477631	0,457111994425457	903319995957091	0,943602179512345	0,970126485331385	0,00887425740560133	0,0752858613575975	0,000680139525035067	0,00497101976385924	0,6201171875	951838662454946
3209213	3224545	321926	3117284	3112084	313053	3180882	3198278	3237744	3236134	324039	3226349	Purines, pyrimidines, nucleosides, and nucleotides					+	B.thermo_air_B.thermo_CO2-N2			+	B.thermo_CO2-O2_B.thermo_CO2-N2	12	12	12	688	688	688	18955	0	24324	49813000000	184	321767272949219	311996593475342	320563430786133	323429107666016	0,0533199577088399	0,10912671728613	-0,166184743245445	-271393413811514	0,527363897987821	0,684590401735743	0,120384216308594	0,691371849746106	0,000161332073899844	0,00245455226719048	0,977068583170574	137665927748753
3186386	3188198	3164762	3096072	3113473	3109553	312092	3126288	3158249	3139484	3145184	3144174	DNA metabolism	+	B.thermo_air_B.thermo_N2			+	B.thermo_air_B.thermo_CO2-N2					37	37	37	53	53	53	86089	0	2521	33512000000	335	317978172302246	310636615753174	313515224456787	314294738769531	0,0088734614709059	0,0289698129422136	0,368343353271484	476486220283397	0,0323662362226204	0,129376512551076	0,446295420328777	32172091965023	0,00133086093909234	0,00693815965100236	0,734155654907227	798897162216058
3274045	3277847	3245929	3203371	3207182	3201966	3219871	3223632	3241087	3210209	3222926	3235258	Protein fate					+	B.thermo_air_B.thermo_CO2-N2					19	19	19	288	288	288	83087	0	32331	62514000000	236	326594047546387	320417289733887	322819671630859	322279777526855	0,0253304336219792	0,0622619554596259	0,431427001953125	348093607605244	0,0346837079766257	0,133532275710009	0,377437591552734	314490107636268	0,00373393327737107	0,0133829195109622	0,617673238118485	606417242466889
3315912	3347726	3313101	3226218	3211589	3234649	3252396	3237319	3301726	3271892	3276119	3277258	Protein fate	+	B.thermo_air_B.thermo_N2			+	B.thermo_air_B.thermo_CO2-N2					8	8	8	677	677	677	10693	0	19358	84912000000	114	332557983398438	322415199279785	326381340026855	327509002685547	0,0108294485769866	0,0329745658711511	0,504898071289063	449916798042578	0,0509536667061058	0,166767817429603	0,617661794026688	275800796315564	0,0014503503794633	0,00738045193098903	101427841186523	78101791135568
3172712	3182449	3166856	3148102	315389	3150559	31758	3168683	3195359	3199061	3184666	3187496	Protein synthesis					+	B.thermo_air_B.thermo_CO2-N2					18	18	18	558	558	558	42977	0	27111	41445000000	247	317400588989258	315085029602051	317994728088379	319040775299072	0,060604329847511	0,120081885966117	-0,164019902547203	-259124512173686	0,552774726428563	0,706296440842784	-0,059415181477867	-0,64719280563026	0,00879283588130785	0,0242779968500556	0,231555302937824	47773104094365
3283979	3280453	3270691	3250159	3262793	3260684	3268014	3269524	3317334	3257154	3258159	3271594	Protein synthesis					+	B.thermo_air_B.thermo_CO2-N2					21	21	21	735	735	735	38485	0	32331	81348000000	331	327837448120117	32578784942627	328495712280273	326230239868164	0,0584348712152196	0,11702661456793	0,160723368326828	262593002955036	0,713163098115371	0,825441149163598	-0,065826416015625	-0,394762321664754	0,0212512766858151	0,0450080305945317	0,204959869384766	367746236886018
2958901	296698	2949701	2980535	2978188	2981638	2949612	2950256	298885	2946731	2947416	2951138	DNA metabolism					+	B.thermo_air_B.thermo_CO2-N2	+	B.thermo_N2_B.thermo_CO2-N2			14	14	14	477	477	477	36491	0	101	9457100000	150	295852737426758	298012046813965	296290588378906	294842796325684	0,122772531363934	0,200412053386203	0,100993474324543	195130940794102	0,768509918650991	0,868879452076043	-0,0437857309977225	-0,314999859514543	0,0132743260128851	0,0320778283390789	-0,215930302937824	-423898399608382
3053343	3034287	302194	3032356	3031289	3042071	304747	3034573	3070997	3013944	3013626	301387	DNA metabolism											8	8	8	357	357	357	21846	0	72108	13945000000	73	303652324676514	303523902893066	305101318359375	301381340026855	0,0677654643644898	0,130966415585258	0,227097829182942	248611818746429	0,360373336137265	0,547483064142076	-0,14490063985189	-103201942432142	0,901648230460613	0,918276988809272	0,012840906778969	0,13160845209972
2447128	2532169	2578072	2525118	2606905	2468666	2464966	2490113	2652836	2496165	2676803	2632501	Amino acid biosynthesis											2	2	2	57	57	57	55987	0	87948	114320000	8	251912307739258	253356304168701	253597164154053	260182266235352	0,281719095697133	0,385265711072523	-0,826996485392254	-124309585193298	0,82230454250524	0,893119187591067	-0,168485641479492	-0,239755827843308	0,807614906985675	0,845020228993433	-0,144399007161457	-0,260116067883974
282348	2804312	2814734	2801081	2627152	2692236	2850843	2842686	2758649	2474025	2518457	2520809	Amino acid biosynthesis	+	B.thermo_air_B.thermo_N2									7	7	7	248	248	248	36206	0	93568	1879900000	34	281417560577393	270682315826416	281739292144775	250443019866943	4.4032e+09	0,00119446673946458	309745407104492	191261444996191	0,919714143887096	0,955640477632685	-0,0321725209554025	-0,107304434462731	0,10325682569055	0,159374665739763	107352447509766	21033954577592
2670306	2711486	2720592	2605856	2609569	2612524	2737815	2753193	2632523	2618231	2702736	2551441	Amino acid biosynthesis					+	B.thermo_air_B.thermo_CO2-N2					8	8	8	21	21	21	59884	0	30109	878800000	29	270079460144043	260931644439697	270784358978271	262413597106934	0,174054315038958	0,262312159634471	0,766585667928059	165114066870645	0,871704266185154	0,926146217450167	-0,0704898834228516	-0,172115004605689	0,00421164271336374	0,0142717256491485	0,914780934651692	586803036021715
300747	2984503	2999752	2451385	261736	247149	3118116	3117611	3171645	2685129	266454	2629165	Cellular processes DNA metabolism	+	B.thermo_air_B.thermo_N2	+	B.thermo_air_B.thermo_CO2-O2	+	B.thermo_air_B.thermo_CO2-N2			+	B.thermo_CO2-O2_B.thermo_CO2-N2	4	3	3	53	409	409	73942	0	83791	12247000000	34	299724159240723	251341171264648	313579044342041	265961151123047	4.43081e+09	0,00118049313634846	337630081176758	190960068267617	0,00193868613466261	0,0354537226876425	-138548978169759	-723281971592489	0,000783453404975749	0,0053096773946311	483829816182454	917543648485415
3125293	3138283	3135169	312712	3132544	3121778	3106516	3104277	3122734	308181	3095691	3121634	Amino acid biosynthesis							+	B.thermo_N2_B.thermo_CO2-N2			15	15	15	512	512	512	35799	0	19833	28386000000	154	313291511535645	312714729309082	311117553710938	309971179962158	0,0542444457456176	0,110412978243467	0,332032521565754	269732527845408	0,0361853868918286	0,137862554746733	0,217394510904946	310101776353894	0,312834403331306	0,392292763134547	0,05767822265625	115378570682543
3468599	3478048	3458559	3419168	3428499	3429741	343512	3435862	3469213	3460184	3455173	3451547	Protein synthesis					+	B.thermo_air_B.thermo_CO2-N2					46	46	46	583	583	583	10432	0	32331	286230000000	710	346840209960938	342580299377441	344673156738281	345563468933105	0,106866371671616	0,179757188877172	0,127672831217446	207300028484856	0,159864173365528	0,323487255371739	0,21670277913411	17236583431523	0,00287067051160932	0,0112933238332704	0,425991058349609	651176906723073
3314716	3323906	333485	3367314	3363547	3355133	3326989	3325631	330751	334621	3346331	3345464	TIGRmainrole:not available					+	B.thermo_air_B.thermo_CO2-N2			+	B.thermo_CO2-O2_B.thermo_CO2-N2	17	17	17	845	845	845	22974	0	32331	126990000000	233	332449073791504	336199798583984	332004318237305	33460018157959	0,020974171887229	0,0548046662972778	-0,215110778808594	-369242130005872	0,630837633391737	0,764002862294795	0,0444742838541643	0,519494884588643	0,00539532648714307	0,0169356458785901	-0,375075022379562	-548092502392977
2882923	2874948	2872793	2857405	2872621	286981	2845803	2851653	2859292	2869332	286269	2856776	Energy metabolism											7	7	7	319	319	319	2955	0	56174	4786800000	70	287688808441162	286661205291748	285224933624268	286293258666992	0,0427020418634274	0,0922018038498316	0,139554977416992	293262062788128	0,00774365559377925	0,0593139692863824	0,246388753255211	495317585290554	0,140324574564623	0,20412091773254	0,102760950724285	18355273512697
2570751	2589611	2710897	2581875	2760842	2467212	2467517	2488218	260196	2634294	2524899	2665993	TIGRmainrole:not available											3	3	3	194	194	194	10435	0	55665	363620000	15	262375297546387	260330982208252	251923160552979	260839538574219	0,814448977824751	0,859984341765413	0,153575897216797	0,250627978291761	0,159764291463243	0,323732906386044	104521306355794	172419248472338	0,84187954827608	0,873515940486872	0,204430898030598	0,212811596200467
3068896	308213	3054545	3035552	3045582	3021153	3055453	3055335	3030715	301488	2997937	3010799	TIGRmainrole:not available	+	B.thermo_air_B.thermo_N2									7	7	7	582	582	582	18796	0	32331	16374000000	95	306852359771729	303409557342529	304716777801514	300787220001221	0,00304196228706635	0,0140514171278731	0,606515248616539	641076336046021	0,135609332965375	0,296556732628316	0,213558832804363	186502547016322	0,0320170958780748	0,0619967402002721	0,344280878702801	322863080260653
3072289	3069312	3071522	3061614	3070487	3038433	3039468	3043301	3026192	3038679	3029658	3040852	Unknown function	+	B.thermo_air_B.thermo_N2	+	B.thermo_air_B.thermo_CO2-O2							8	8	8	46	46	46	24906	0	96111	17259000000	126	307104110717773	305684471130371	303632049560547	303639640808105	0,00061183361263208	0,00581436783469467	0,346448262532554	978281254790973	0,0027288681306318	0,0366269181203149	0,347206115722656	660116960031768	0,213173063429105	0,28711927513351	0,141965230305992	147921182143413
3491977	3495255	3487317	3521538	3514372	3502869	3494842	3482169	3453316	3464452	3456819	3456581	Cellular processes	+	B.thermo_air_B.thermo_N2			+	B.thermo_air_B.thermo_CO2-N2	+	B.thermo_N2_B.thermo_CO2-N2			24	24	24	585	585	585	39548	0	32331	361830000000	380	349151611328125	35129264831543	347677574157715	345928421020508	0,000740840124174746	0,00646393839338433	0,322317759195961	930967445392472	0,303696197404312	0,494774539869164	0,1474011739095	117911813582882	0,0222431047316524	0,04671051993647	-0,214106241861984	-362576960924417
3235316	3210949	3242732	321165	320042	3233154	3233322	3221599	3211008	3202128	3195595	3222268	Cellular processes											20	20	20	453	453	453	45235	0	32331	57587000000	238	322966575622559	32150749206543	322197608947754	320666351318359	0,139905633457762	0,223011971280962	0,230019251505531	183810476303994	0,542419432051728	0,697941626289954	0,0768941243489536	0,665019841314873	0,343090815643865	0,423116961228291	0,145907084147133	107451042599156
2696389	2725476	2693055	267375	2681824	2684781	2645223	2642138	2696862	2707653	2681348	268867	Purines, pyrimidines, nucleosides, and nucleotides											8	8	8	311	311	311	30036	0	25798	1320400000	48	270497341156006	268011837005615	266140785217285	269255695343018	0,391638235267807	0,494770742607594	0,124165217081707	0,959509654877166	0,100988487688498	0,246243595813788	0,435654958089192	212310418408241	0,0830282952229059	0,133832635867408	0,248549779256184	229902228222946
3230267	3232171	3224422	3171731	3189157	3196072	3180282	3169353	3191153	323205	3219701	3198339	Cell envelope			+	B.thermo_air_B.thermo_CO2-O2	+	B.thermo_air_B.thermo_CO2-N2					24	24	24	76	76	76	39204	0	32331	50882000000	278	322895355224609	318565330505371	318026275634766	321669654846191	0,292453064307449	0,395952787610448	0,122569402058915	121128151896636	0,00191602254544148	0,0359377049228319	0,486906687418617	72554558475021	0,00470690271221643	0,0155955376531438	0,433001836140949	56915946397959
3271714	3281892	32515	3203722	3224369	32153	3214928	3217789	3226105	3222023	3223658	3231154	Cell envelope	+	B.thermo_air_B.thermo_N2			+	B.thermo_air_B.thermo_CO2-N2					18	18	18	511	511	511	49684	0	24894	62939000000	263	326836891174316	321446342468262	321960792541504	322561187744141	0,0102886243797309	0,0319139866414937	0,427572886149093	456642321977455	0,00692771902799177	0,0572613160336269	0,487612406412765	511133674311921	0,00740389274436395	0,0213112047912098	0,539054870605469	501644670835284
3329515	3341677	3322403	3316099	3307353	3313808	3287961	3286175	3303954	3302372	3300434	3300043	Cell envelope	+	B.thermo_air_B.thermo_N2									22	22	22	619	619	619	53476	0	32331	106410000000	316	333119850158691	331241989135742	329269676208496	330094947814941	0,00595642902625744	0,021570369192175	0,302490234375	533220251591372	0,00847707510609861	0,0623214114584034	0,385018666585289	482743329546286	0,0389450804406207	0,0726747370925726	0,187784830729164	302568657954721
2942826	2935157	2913792	2887414	2918109	2911946	2860138	2870435	2949148	2926188	2929193	2905336	Cell envelope Cellular processes											20	20	20	332	332	332	82262	0	1694	6743600000	143	293059196472168	290582313537598	289324016571045	29202392578125	0,418062940558249	0,52153002283688	0,103527069091797	0,901994685395414	0,273105969040244	0,458730232727757	0,373517990112305	126947027125883	0,124662852295728	0,184947574898438	0,247688293457031	193800472927863
2782001	2823768	2820723	2719356	2760908	2684346	2749114	276261	2833875	2792541	2645156	2864451	Cellular processes											3	3	3	248	248	248	14258	0	27358	2611700000	23	280883045196533	272153663635254	278186626434326	276738262176514	0,563670925153633	0,656516018992366	0,414477666219074	0,628682434843456	0,412871760766734	0,587579169262386	0,269641240437824	0,913047716995245	0,0280055206595028	0,0558985693484854	0,872937520345051	337147236182151
3144016	3152813	3137072	3104042	3077093	308998	3104309	3099759	3111843	3073723	3070256	3063686	Protein synthesis	+	B.thermo_air_B.thermo_N2	+	B.thermo_air_B.thermo_CO2-O2	+	B.thermo_air_B.thermo_CO2-N2					13	13	13	495	495	495	3542	0	32331	25615000000	144	314463367462158	309037170410156	310530376434326	306922168731689	0,00015504709661808	0,00262875304720653	0,754119873046875	139064301820994	0,00240314578266961	0,0355131543438954	0,393299738566082	683016085472622	0,00384045041428109	0,0136661373930623	0,542619069417317	601786433090503
2782366	2754995	2792813	2746521	2766425	2739926	2785739	2754385	2712534	2700753	2698707	2717512	Cellular processes Regulatory functions	+	B.thermo_air_B.thermo_N2									6	6	6	503	503	503	16605	0	1178	2173500000	45	277672462463379	275095710754395	275088596343994	270565738677979	0,00508045938813678	0,0196884296288314	0,710672378540039	557293291366127	0,342543914346585	0,528630534482125	0,258386611938477	107588602150415	0,135367165355923	0,19806913007427	0,257675170898438	18665701313401
3562658	3592579	3573651	3473656	3054517	3488577	3552002	3564954	3445403	356022	3560684	3572324	Protein synthesis											6	6	6	644	644	644	64585	0	1068	539770000000	269	357629585266113	333891639709473	352078628540039	356440925598145	0,283063153134718	0,386395447828911	0,118867238362633	123904979450175	0,226470942356322	0,407035612613389	0,555095672607422	142802553391607	0,171156010447069	0,239843619902801	23737932840983	166543533970424
320298	3211294	3192938	3157407	3128576	3154766	3205233	3192783	3229822	3150857	3169992	3196712	TIGRmainrole:not available					+	B.thermo_air_B.thermo_CO2-N2			+	B.thermo_CO2-O2_B.thermo_CO2-N2	9	9	9	592	592	592	19912	0	14196	45742000000	149	32024040222168	314691638946533	320927925109863	317252044677734	0,105158631914713	0,177284382843787	0,298834482828774	20872370793701	0,600476183021368	0,741347388827225	-0,0687522888183594	-0,567878147949799	0,00641112806175991	0,019117983880168	0,554875055948891	522372243488685
3023866	3023569	3024468	2979639	2987473	3013479	2968268	2980182	3056129	3067388	3061973	3032742	Cellular processes Protein fate											14	14	14	403	403	403	38908	0	10116	14041000000	167	302396755218506	29935302734375	300152645111084	305403442382813	0,0491395879623433	0,102397018491364	-0,300669352213543	-27934324407867	0,460561022564286	0,633271406025894	0,224411010742188	0,815496775194777	0,0409425448928168	0,0754577681522743	0,304371515909828	297496184342642
3025406	3016722	3039999	30,38	3034011	3047334	3027996	3006098	3005051	3048846	3052981	3049743	Biosynthesis of cofactors, prosthetic groups, and carriers											12	12	12	811	811	811	18339	0	13308	15145000000	114	302737579345703	303978157043457	30130485534668	305052337646484	0,0285243339786776	0,0674458102950666	-0,231475830078125	-335167842350412	0,229140823309511	0,408322806944964	0,143272399902344	141811285030356	0,189413412763762	0,260290689797944	-0,124059041341148	-157930180942469
3113645	3114133	3113173	3167325	3168721	3142757	3123261	3137891	3080209	3122642	3118311	3126545	Protein synthesis					+	B.thermo_air_B.thermo_CO2-N2					10	10	10	598	598	598	20351	0	10519	29706000000	111	311365013122559	315960102081299	311378688812256	312249927520752	0,0209056073914778	0,0549140250494451	-0,0884920756022147	-369615907312871	0,994078962624072	0,997488012564484	-0,00136693318684777	-0,00789481901406721	0,00551735269477496	0,0171382768081447	-0,459508260091145	-544701854983111
2903105	2899426	2900582	2838146	2862624	2851258	290164	2912792	2864361	287057	2857672	289627	TIGRmainrole:not available					+	B.thermo_air_B.thermo_CO2-N2					7	7	7	761	761	761	10916	0	46856	5449900000	82	290103759765625	285067596435547	28929313659668	287483749389648	0,0830364890609018	0,150170232338019	0,262001673380535	22989325877603	0,610296925936704	0,749047317655535	0,0810623168945313	0,552064673767494	0,00214742636407225	0,00936202546442025	0,503615697224934	703857723020257
2572823	2658492	2686112	26676	2671227	2680267	2595744	263005	2622553	2615399	2708162	2727231	TIGRmainrole:not available									+	B.thermo_CO2-O2_B.thermo_CO2-N2	3	3	3	195	195	195	16956	0	3745	1118400000	32	263914222717285	267303142547607	26161153793335	268359718322754	0,411573488175218	0,514294509512082	-0,444549560546875	-0,91583008719172	0,553618225056687	0,706756948741652	0,230268478393555	0,645750958490485	0,379224801796747	0,458575976868573	-0,338891983032227	-0,987675591534241
2744861	2727088	2714336	2639026	2673892	2708406	2676838	2559888	2757051	2699496	2713408	2700624	TIGRmainrole:not available											8	8	8	294	294	294	40817	0	36636	1462800000	35	272876167297363	267377452850342	26645923614502	270450973510742	0,0706960921636905	0,135925991634312	0,242519378662109	244669991388104	0,330071724470903	0,519241863334335	0,641693115234375	110780760849018	0,0659755115484912	0,112038140909795	0,549871444702148	251116204473123
2803375	2854138	2742406	2760385	2781085	2795277	2775627	2810405	2900335	2844114	2859577	2834887	Biosynthesis of cofactors, prosthetic groups, and carriers											6	6	6	132	132	132	33723	0	10854	3489100000	41	279997310638428	27789155960083	282878913879395	284619274139404	0,235017390982532	0,332365826868188	-0,462196985880535	-139669388038767	0,589763206548207	0,734943416678047	-0,288159688313801	-0,585317870554948	0,567595960060305	0,631556400335758	0,210574467976887	0,622074503809049
3553719	3556209	3556834	3529101	354257	3546133	3520354	3518457	3536065	3567011	3571052	3570014	Energy metabolism	+	B.thermo_air_B.thermo_N2									70	70	70	648	648	648	12759	0	32331	549870000000	1156	355558738708496	353926811218262	35249584197998	356935882568359	0,000865811508597369	0,00702060201536562	-0,137715657552086	-893996427416938	0,00565125698101529	0,0526610761988877	0,306288401285805	541085155143125	0,0364073188759274	0,0689749840457532	0,16319147745768	309471403874262
2599966	2749106	2469365	2613481	2692094	2403925	2916823	2945922	2920953	2513414	2578998	2550163	TIGRmainrole:not available									+	B.thermo_CO2-O2_B.thermo_CO2-N2	4	4	4	413	413	413	10738	0	35291	2126300000	15	260614566802979	256983337402344	292789936065674	25475248336792	0,5190392550473	0,616565739275933	0,586208979288738	0,706175074579038	0,0167266842035679	0,0913102201112678	-321753629048665	-395649483982518	0,77366925780261	0,815223225006142	0,363122940063477	0,307696339862007
3026964	3020116	3027231	2987132	2951473	2976793	3036108	3034953	3049667	2992366	2973771	3014479						+	B.thermo_air_B.thermo_CO2-N2			+	B.thermo_CO2-O2_B.thermo_CO2-N2	8	8	8	658	658	658	87741	0	49104	13456000000	90	302477016448975	297179946899414	304024257659912	299353885650635	0,0598034120188734	0,118810506966923	0,312313715616863	260388154580163	0,0424807353544934	0,149039126675357	-0,154723485310871	-293783315448027	0,00813634425475214	0,0230632876118545	0,529706954956055	488413280852646
3672314	3677289	3658119	3621165	3642256	3636237	3636854	3633961	3663437	3654081	3659167	3658329	Cellular processes Protein synthesis Regulatory functions					+	B.thermo_air_B.thermo_CO2-N2					32	32	32	642	642	642	67925	0	32331	1160800000000	810	366924057006836	363321914672852	364475059509277	365719261169434	0,113099246082505	0,187285322036735	0,120479583740234	202308768783999	0,0899505984570415	0,233743739862614	0,244897206624344	222659374012005	0,0133122270744339	0,0321173633786099	0,360211690266922	423541769775827
283204	2848593	2869019	2837065	2837015	2834532	2888844	287939	2850385	2816053	2818575	284842	Amino acid biosynthesis							+	B.thermo_N2_B.thermo_CO2-N2			7	7	7	295	295	295	29495	0	2832	4334400000	68	284988403320313	283620433807373	287287292480469	282768268585205	0,210796546596043	0,3041667770999	0,2220147450765	148869772298789	0,218306167687165	0,400227974093136	-0,229888280232746	-145908250712434	0,271245253841786	0,347147359208672	0,136798222859703	127527259538661
3076145	308878	3057073	2985386	2995947	299474	3056801	304874	3102492	3037368	3030291	3023934	TIGRmainrole:not available	+	B.thermo_air_B.thermo_N2			+	B.thermo_air_B.thermo_CO2-N2			+	B.thermo_CO2-O2_B.thermo_CO2-N2	9	9	9	498	498	498	23807	0	17061	17101000000	90	307399921417236	299202442169189	306934452056885	303053092956543	0,0121841690815806	0,0358555823860322	0,434682846069336	434716481897049	0,819502176589924	0,89272649616609	0,046547571818035	0,243630234274744	0,00111764298603655	0,00633614331627565	0,819749196370445	836348664050386
3013761	3028802	3006843	2937292	2930045	2957573	2985213	2973187	3015786	3011595	2984649	2986092	Transport and binding proteins					+	B.thermo_air_B.thermo_CO2-N2					7	7	7	245	245	245	36471	0	17775	11316000000	59	301646862030029	294163646697998	299139537811279	299411182403564	0,1093333385169	0,182262950913089	0,223567962646484	205287111986477	0,153092732297104	0,31724457131822	0,250733057657879	176069416490517	0,00203662995088706	0,00906452315454511	0,748322168986004	713862027355163
2991185	2997021	2979858	2966155	2963185	2963912	2945589	2951198	2971635	2925982	2952804	2933882	Energy metabolism	+	B.thermo_air_B.thermo_N2			+	B.thermo_air_B.thermo_CO2-N2					7	7	7	47	47	47	24136	0	16183	9536400000	73	298935489654541	29644172668457	295614070892334	293755569458008	0,00532939925072946	0,0203883684156112	0,517992655436199	54996365340848	0,0240098705626554	0,108414940225817	0,332141876220703	354016428080483	0,00819865969105759	0,0231081315678013	0,249376932779949	487354964971556
3150597	3120087	3140482	3137932	3177439	3159107	3184588	3187789	3250439	3174727	3165749	3182979	Cell envelope											5	5	5	348	348	348	10296	0	20622	40237000000	60	313705539703369	315815963745117	320760498046875	317448501586914	0,0218063532837286	0,0560949639643501	-0,374296824137371	-364818643368899	0,0385580687627217	0,140324513930005	-0,705497741699219	-303586687640769	0,219733030084931	0,293305235323753	-0,211042404174805	-14535718081944
3090663	3068311	2957069	309407	312213	3109018	3038391	3074935	3215711	3152743	315642	3136729	TIGRmainrole:not available											8	8	8	855	855	855	68997	0	55824	26357000000	81	303868103027344	310840587615967	310967903137207	31486307144165	0,0579826058457401	0,116590361080653	-109949620564779	-263334722707398	0,355606486434207	0,54249456689598	-0,709980010986328	-104355495175907	0,173034311239356	0,240890903882241	-0,697247187296547	-165614283772131
3666474	3669255	3663003	3539551	352435	3515047	3707905	3694698	367286	3516286	3508777	3502069	TIGRmainrole:not available	+	B.thermo_air_B.thermo_N2			+	B.thermo_air_B.thermo_CO2-N2			+	B.thermo_CO2-O2_B.thermo_CO2-N2	28	28	28	653	653	653	49072	0	32331	978310000000	840	366624374389648	352631568908691	369182090759277	350904388427734	3.96126e+08	0,000347659224725534	157199859619141	350340656397704	0,0693398733552358	0,19813327093498	-0,255771636962891	-24647057394236	4.52601e+09	0,00137720050544153	13992805480957	189938560520136
3649442	3657697	3655742	3596077	3600521	3585897	3657669	3657006	3636675	347725	347958	3484796	Energy metabolism	+	B.thermo_air_B.thermo_N2			+	B.thermo_air_B.thermo_CO2-N2	+	B.thermo_N2_B.thermo_CO2-N2	+	B.thermo_CO2-O2_B.thermo_CO2-N2	28	28	28	605	605	605	4624	0	32331	887630000000	652	365429382324219	35941650390625	365045013427734	34805419921875	8.20836e+07	0,000306171934529375	173751831054688	519643874916329	0,627563156267311	0,760666858010833	0,0384381612141951	0,524643025639445	0,000272768050706946	0,00308103911821255	0,601287841796875	120409809480505
3733772	3737171	3737471	3687154	3688672	3674259	3756844	3746249	3738479	3582658	3578136	3568747	Biosynthesis of cofactors, prosthetic groups, and carriers	+	B.thermo_air_B.thermo_N2			+	B.thermo_air_B.thermo_CO2-N2	+	B.thermo_N2_B.thermo_CO2-N2	+	B.thermo_CO2-O2_B.thermo_CO2-N2	22	22	22	84	84	84	3539	0	32331	1669300000000	773	373613777160645	368336143493652	374719085693359	3576513671875	3.04322e+08	0,00032432020890538	159624099731445	374272994068071	0,112592462316757	0,263135419120472	-0,110528310139969	-202703171385975	0,000365279137368839	0,00360682909812542	0,527763366699219	1117302094788
3706296	3709221	3706798	3648016	363871	3619683	3708352	3709172	3692648	3512232	3524845	351659	Energy metabolism	+	B.thermo_air_B.thermo_N2			+	B.thermo_air_B.thermo_CO2-N2	+	B.thermo_N2_B.thermo_CO2-N2	+	B.thermo_CO2-O2_B.thermo_CO2-N2	25	25	25	714	714	714	41296	0	32331	1256200000000	718	370743827819824	363547019958496	370339012145996	351788902282715	9.73956e+07	0,000290628418385199	189549255371094	497864550838105	0,499018132591871	0,661888964625483	0,0404802958170549	0,742503689146846	0,00101302374324723	0,00611505425579603	0,71968205769857	858124888806259
3262163	3264764	3251265	3180801	3195823	3189316	323978	3235956	3274154	3229272	3232678	3225437	Protein fate	+	B.thermo_air_B.thermo_N2			+	B.thermo_air_B.thermo_CO2-N2			+	B.thermo_CO2-O2_B.thermo_CO2-N2	15	15	15	65	65	65	20606	0	21781	62886000000	199	325939712524414	318864669799805	324996337890625	322912902832031	0,00283759681142529	0,0134402998179255	0,302682240804039	653212707658411	0,502941581379683	0,665283484230087	0,0943400065104214	0,735300499811183	0,000296243949119187	0,00327184983804969	0,707504908243816	117893022757282
2832954	2869578	2834473	2827102	2497916	2851867	2750203	2861653	292346	2871927	2865062	2864065	Biosynthesis of cofactors, prosthetic groups, and carriers											11	11	11	357	357	357	45161	0	61128	4616300000	62	284566822052002	272562828063965	284510517120361	286701812744141	0,155417702559132	0,241545012727317	-0,21349779764811	-174778554981953	0,991891928349321	0,996660639543308	0,00563112894694129	0,0108110254373867	0,354397325485493	0,433475317718515	120039939880371	104650284662151
3308854	3292437	3311691	3264607	3276151	3286753	3278238	328097	329196	3226822	3220958	3218296	Transport and binding proteins	+	B.thermo_air_B.thermo_N2					+	B.thermo_N2_B.thermo_CO2-N2			28	28	28	495	495	495	61411	0	32331	83109000000	337	33043270111084	327583694458008	328372230529785	322202529907227	0,000225161081390223	0,00308202140765332	0,823017120361328	126456597131894	0,0481046396122287	0,16290992535345	0,206045786539711	281432861984998	0,0314156539876908	0,061070065313751	0,284900665283203	324865494231978
2568905	2607739	2590964	2668565	2637974	2671827	2613673	247184	2580233	2690999	2716317	2719009	Energy metabolism	+	B.thermo_air_B.thermo_N2			+	B.thermo_air_B.thermo_CO2-N2					4	4	4	181	181	181	24627	0	88006	767110000	22	258920288085938	265945568084717	255524883270264	270877513885498	0,00113486931961707	0,0079869104946635	-119572321573893	-833005332225776	0,485760353844315	0,651988438233241	0,339539845784504	0,7671639626079	0,0107437507881812	0,0274296788102367	-0,70252799987793	-450955023662298
312035	314353	314115	3131695	3135453	3134446	3104264	3102347	3110293	3158298	3161689	3153695	TIGRmainrole:not available									+	B.thermo_CO2-O2_B.thermo_CO2-N2	29	29	29	572	572	572	73023	0	32331	31553000000	265	3135009765625	313386421203613	310563468933105	315789394378662	0,0413448203005666	0,0901849004217039	-0,228841781616211	-296509631081618	0,0191950984444097	0,0988817923386315	0,293752034505211	379445289390122	0,885198570972264	0,909601012625531	0,0114555358886719	0,153822147269916
287499	2902704	2854145	2791815	2794877	2770081	2819859	2816825	2850669	2846276	2857957	2865659	TIGRmainrole:not available					+	B.thermo_air_B.thermo_CO2-N2					9	9	9	288	288	288	3435	0	19133	4182900000	60	287727966308594	278559093475342	282911777496338	285663051605225	0,244608627010682	0,343003826597686	0,206490834554035	136285116115121	0,0532654591094878	0,1697763979895	0,481618245442707	271492359325024	0,00468116972800745	0,0155448197426706	0,916886647542317	570019108858021
2753623	2417425	2775748	2788268	2851036	2838891	2803328	2792717	2694309	2848055	2878313	282867	TIGRmainrole:not available											3	3	3	155	155	155	22148	0	22973	2851700000	27	264893226623535	28260648727417	276345138549805	285167922973633	0,157672493077505	0,244285939430568	-202746899922689	-173546070844324	0,397562986913639	0,580473702449755	-114519055684407	-0,946335193273218	0,206200257158437	0,278734889776273	-17713254292806	-15073555235625
2999604	3015509	3015641	3057795	3053631	3050323	2979688	2995947	3001678	2987593	2993958	3002247	Protein synthesis					+	B.thermo_air_B.thermo_CO2-N2	+	B.thermo_N2_B.thermo_CO2-N2	+	B.thermo_CO2-O2_B.thermo_CO2-N2	11	11	11	397	397	397	36843	0	97756	13654000000	135	301025142669678	305391597747803	299243774414063	299459934234619	0,0830067520330147	0,150481256419511	0,156521479288738	229925815391882	0,103241433173981	0,250069895254195	0,178136825561523	210352757674545	0,00160889264558649	0,0077885030343164	-0,4366455078125	-759923765007976
3036745	304353	3037844	3002247	3001545	2995019	3016854	3004752	3016579	3032012	3036421	3036421	Energy metabolism			+	B.thermo_air_B.thermo_CO2-O2	+	B.thermo_air_B.thermo_CO2-N2					17	17	17	484	484	484	50057	0	32331	14429000000	181	303937282562256	29996036529541	301272830963135	303495178222656	0,159886918772007	0,246437275627928	0,0442117055257185	172353675612371	0,00410534689616437	0,0451588158578081	0,266446431477867	590922937089226	0,00021748676663137	0,0027954549055808	0,397692998250328	127580460817958
2781201	2793545	2788693	2813384	279862	277835	2794821	2780606	279706	2781562	2769345	2803978	Protein synthesis											7	7	7	554	554	554	18265	0	10435	2886900000	80	278781299591064	279678478240967	279082889556885	278496170043945	0,804071707736653	0,854469364631827	0,0285135904947929	0,265046561626193	0,656139123395121	0,784257792097273	-0,0301583607991525	-0,480240096460534	0,451709536247182	0,522092184918255	-0,0897178649902344	-0,832965869028653
3084752	3095477	3092125	3093452	3104446	3115605	3076817	307038	309221	3097972	3089048	3085519	Protein synthesis											11	11	11	692	692	692	25421	0	24497	23583000000	137	309078464508057	310450134277344	30798023223877	309084644317627	0,990492460457291	0,993822966376785	-0,00061798095703125	-0,0126771438189316	0,202337614474818	0,383445505151112	0,109823226928711	152336526044686	0,126972766537151	0,188000392161759	-0,13716761271159	-192204144366267
297396	2948345	2976416	3019308	3010062	300238	298491	2991285	2989069	3013724	3012016	2998251	Protein synthesis	+	B.thermo_air_B.thermo_N2			+	B.thermo_air_B.thermo_CO2-N2			+	B.thermo_CO2-O2_B.thermo_CO2-N2	8	8	8	51	51	51	17144	0	19057	12013000000	87	296624031066895	301058292388916	298842144012451	300799674987793	0,0150523720141461	0,0420564401593745	-0,417565027872723	-408372362886645	0,0728114825298766	0,205247011447417	-0,221811294555664	-241938477190148	0,012276563626033	0,0302551344899426	-0,443427403767906	-433755008746684
3184367	3168161	3200875	3311156	3321736	3313332	3204908	320796	3154255	3415986	3408797	3405391	Amino acid biosynthesis	+	B.thermo_air_B.thermo_N2			+	B.thermo_air_B.thermo_CO2-N2			+	B.thermo_CO2-O2_B.thermo_CO2-N2	21	21	21	638	638	638	42861	0	32331	97540000000	313	318446769714355	331540794372559	318904094696045	341005821228027	2.23879e+09	0,000835068362518847	-225590451558431	-226794485553862	0,82876237466432	0,897468063755662	-0,0457331339518241	-0,230844297596171	0,000194847882737587	0,00266530452441966	-130940437316895	-131206522904485
2897785	2903239	291866	2885391	290928	2906294	2896105	2911419	2913134	2875894	2861506	2868626	DNA metabolism	+	B.thermo_air_B.thermo_N2									20	20	20	363	363	363	67412	0	1138	5964100000	128	290656108856201	290032176971436	290688571929932	286867523193359	0,00724135769417685	0,0251258271621206	0,378859202067058	504797840625965	0,97055956502646	0,986746798911544	-0,00324694315592566	-0,0392665214174153	0,557985520223407	0,624123338824531	0,0623931884765625	0,638309802437587
3007954	3005943	3015533	2976857	3002815	2999766	2938397	2931121	2980655	2972012	2979124	2987077	TIGRmainrole:not available	+	B.thermo_air_B.thermo_N2									8	8	8	296	296	296	38404	0	58432	11067000000	83	300980987548828	299314594268799	295005760192871	297940444946289	0,00438687055536855	0,0177376988309211	0,304055531819664	580282423207727	0,019069832502315	0,0992852845227289	0,597522735595703	380206040446448	0,127843105517269	0,189101260244293	0,166640599568687	191610833973059
3456927	3460747	3444757	3228054	3250287	3276509	347649	3477956	3508733	3417169	3408322	3434969	Energy metabolism					+	B.thermo_air_B.thermo_CO2-N2			+	B.thermo_CO2-O2_B.thermo_CO2-N2	13	13	13	895	895	895	11863	0	31257	261830000000	300	345414390563965	32516170501709	348772659301758	34201530456543	0,0209331399802543	0,0547934120184903	0,339907328287758	369465638481017	0,0439465358729753	0,150924370850148	-0,335826873779297	-290388372353651	0,000165624603535396	0,00246946283871275	20252685546875	136749291144479
3192649	320236	3169574	3181119	3190265	3177996	317038	317899	3218385	3171264	3160766	3149438	DNA metabolism											32	32	32	45	45	45	87592	0	32331	42898000000	358	318819408416748	318312644958496	318925170898438	316048946380615	0,0750828789540284	0,141622826042238	0,277046203613281	239104047049906	0,955191089890142	0,977233961195299	-0,0105762481689453	-0,0597897002168552	0,651461144329166	0,706420775414391	0,0506763458251953	0,487430439432019
3337296	3393386	3322389	3234765	3220572	320921	3460692	346564	3475846	3116567	3131306	3120717	Biosynthesis of cofactors, prosthetic groups, and carriers	+	B.thermo_air_B.thermo_N2			+	B.thermo_air_B.thermo_CO2-N2	+	B.thermo_N2_B.thermo_CO2-N2	+	B.thermo_CO2-O2_B.thermo_CO2-N2	12	12	12	65	65	65	21737	0	32331	144770000000	203	335102348327637	322151565551758	346739273071289	31228630065918	0,000492746278512809	0,00503546196945966	228160285949707	103451527651688	0,00620014400519618	0,0559926585160618	-116369501749675	-527284851862732	0,00477395483958605	0,0156095760215412	129507700602213	566946287063559
3378048	3390867	3377372	3349881	3348556	3359513	3373307	3371579	3375334	3373045	3369975	3360709	Protein synthesis					+	B.thermo_air_B.thermo_CO2-N2			+	B.thermo_CO2-O2_B.thermo_CO2-N2	41	41	41	623	623	623	88049	0	32331	162800000000	622	338209571838379	33526496887207	337340698242188	336790962219238	0,0690342410169455	0,132902048512623	0,141863505045578	246881883030833	0,127054280334816	0,284656067580147	0,0868886311848982	192148389404667	0,00620215966403571	0,0187574443388991	0,294460296630859	527236957163508
327108	3277508	3266554	3291324	3271123	3271865	3277733	3267339	3273257	325541	3244174	3264257	Protein synthesis											16	16	16	493	493	493	39052	0	18693	83776000000	208	327171363830566	327810401916504	327277641296387	325461349487305	0,0612125363458092	0,120805693423211	0,171001434326172	258177652889715	0,820104665446324	0,892718099366051	-0,0106277465820313	-0,242796886461348	0,432944179306557	0,504312321364122	-0,06390380859375	-0,870926612667257
3065326	3048174	3055764	3070198	3052599	3057912	3010462	3012805	3031289	3049829	3051822	306092	TIGRmainrole:not available									+	B.thermo_CO2-O2_B.thermo_CO2-N2	9	9	9	513	513	513	13215	0	24422	17352000000	88	305642147064209	306023616790771	301818542480469	305419025421143	0,729838060710115	0,796575264505846	0,0223121643066406	0,370438216308892	0,00976024563206656	0,0670386824399689	0,382360458374023	46364051716957	0,62411781850249	0,682228495151915	-0,03814697265625	-0,530077411434441
3006984	3012337	3022239	2943659	2945725	2942848	295656	2955678	2990956	3038278	3021211	3018388	Purines, pyrimidines, nucleosides, and nucleotides					+	B.thermo_air_B.thermo_CO2-N2					7	7	7	383	383	383	16844	0	14588	11869000000	76	301385345458984	294407711029053	296773147583008	302595882415771	0,188869374461283	0,27845168645873	-0,121054967244469	-158174172967521	0,0207259353744074	0,102094422399858	0,461218516031899	370602373584176	0,00010546836929467	0,00201606844382505	0,697762171427406	153357272257107
310949	3124144	3111898	3144875	3151709	3129592	3103584	3108955	3114163	3120396	3114771	3123649	Protein synthesis									+	B.thermo_CO2-O2_B.thermo_CO2-N2	9	9	9	323	323	323	28527	0	10711	28445000000	111	311517772674561	314205875396729	310890045166016	311960544586182	0,444547429811412	0,544999807131165	-0,0442778269449882	-0,847301561793878	0,315047694906154	0,507615393885135	0,0627714792887346	114775348583385	0,0278407312470853	0,0556441424790941	-0,268810272216797	-33778505377038
3013198	2995241	301343	3030051	3024593	3017236	2992889	2991841	3014916	3033266	3026237	3028615	Biosynthesis of cofactors, prosthetic groups, and carriers											12	12	12	29	29	29	40001	0	54322	13325000000	113	300728969573975	302395992279053	299988193511963	302937278747559	0,0256412028488131	0,062818841790524	-0,22083028157552	-346753060016192	0,485006540555857	0,652173316942296	0,0740782419840507	0,768581375473373	0,0780400161472526	0,127445415197759	-0,166702270507813	-235556096548057
3222886	322056	321578	3196292	3217364	3202726	3179684	3182362	3214792	3196891	3200691	3207141	DNA metabolism	+	B.thermo_air_B.thermo_N2									44	44	44	643	643	643	81502	0	32331	51291000000	466	321974182128906	320546112060547	319227924346924	320157432556152	0,007613783146362	0,0259948843349476	0,181674957275391	497695406792228	0,0749040910577835	0,20873273374769	0,274626413981121	23932360649609	0,0956380152509114	0,149943512869725	0,142808278401695	217160667125235
2740609	2693225	2616719	2520995	2609974	2681213	2717236	2598955	2706641	2711068	2701084	2725214	TIGRmainrole:not available											5	5	5	338	338	338	24532	0	62819	1321400000	33	268351726531982	260406055450439	267427711486816	271245555877686	0,475226591654501	0,5750511555138	-0,289381663004555	-0,787125794117462	0,868229694399405	0,926491643257716	0,0924015045166016	0,176836419325957	0,247571578613239	0,324651911796253	0,794567108154297	135266069129508
3352741	3358933	33577	3353136	3361259	3371508	3346563	3340388	3359112	3322647	332113	3313866	Transport and binding proteins	+	B.thermo_air_B.thermo_N2					+	B.thermo_N2_B.thermo_CO2-N2			40	40	40	74	74	74	58195	0	32331	137190000000	424	33564582824707	336196784973145	33486873626709	331921424865723	0,000353399886159163	0,00421818104119577	0,37243779500325	112682090332644	0,253052966475559	0,43760814415336	0,0777066548665317	133412016600263	0,384103812169524	0,462226621424342	-0,0550956726074219	-0,976511838164701
2706876	2709073	2645747	260728	2751081	2591652	2681103	2509644	2686773	2763851	2705196	2681458	Transport and binding proteins											4	4	4	136	136	136	35391	0	39851	1323600000	31	268723201751709	265000438690186	262584018707275	271683521270752	0,408575089983867	0,511833781910941	-0,296030680338539	-0,922284214205468	0,376153617735924	0,560399941698224	0,613918304443359	0,994766742846428	0,534337319134014	0,599470987832065	0,372276306152344	0,679100435628953
2855549	2862425	2875423	2812564	2526961	2448419	2842934	2851228	2856783	2874541	2843293	2880707	TIGRmainrole:not available											3	3	3	521	521	521	10229	0	34608	3980900000	38	286446590423584	259598140716553	285031509399414	286618041992188	0,901169915566492	0,931770972990441	-0,0171464284261091	-0,132253165817231	0,116349705849394	0,270619427118702	0,141508102416992	1998243147991	0,0725032617443978	0,121055278007723	268484497070313	242330818355026
2805807	2814375	2806147	2587401	2598681	2579752	2948183	2964526	3029022	2574852	2534192	2358852	Unknown function	+	B.thermo_air_B.thermo_N2	+	B.thermo_air_B.thermo_CO2-O2	+	B.thermo_air_B.thermo_CO2-N2			+	B.thermo_CO2-O2_B.thermo_CO2-N2	10	10	10	578	578	578	25506	0	17728	3744300000	46	280877628326416	25886116027832	298057727813721	248929862976074	0,00854495770428855	0,0283312819884411	319477653503418	481646826902346	0,00229174668831102	0,0360518860752582	-171801058451335	-691741990329636	3.68194e+08	0,000609973926672469	220164553324381	356821596359062
2983132	2972517	2992366	298609	2949905	2935687	3052197	3043321	3023592	2870266	2835401	284058	Central intermediary metabolism	+	B.thermo_air_B.thermo_N2	+	B.thermo_air_B.thermo_CO2-O2					+	B.thermo_CO2-O2_B.thermo_CO2-N2	17	17	17	588	588	588	42411	0	16207	10192000000	135	298267154693604	295722732543945	303970317840576	28487491607666	0,000401732195180124	0,00461064950160573	133922386169434	109033813129119	0,00504653701773745	0,0495508970265093	-0,570316314697266	-558326077231762	0,188343685215984	0,259298646959401	0,25444221496582	158410625653974
3023032	3025788	3010737	2946704	294516	2946369	3048164	30496	3052934	2869667	2887373	2902332	Central intermediary metabolism	+	B.thermo_air_B.thermo_N2	+	B.thermo_air_B.thermo_CO2-O2	+	B.thermo_air_B.thermo_CO2-N2	+	B.thermo_N2_B.thermo_CO2-N2	+	B.thermo_CO2-O2_B.thermo_CO2-N2	8	8	8	669	669	669	25889	0	22224	11717000000	91	301985244750977	294607753753662	305023288726807	28864574432373	0,000222228088084796	0,00307003988354181	133394877115885	126880408691297	0,00328273105257274	0,0393658649992944	-0,303805669148765	-628004635981	9.22724e+09	0,00196540260689566	0,737748463948567	158640993808884
3236932	3244776	3249166	2930984	2903221	2937267	3305598	3287423	3215876	2914428	2894336	2908167	Energy metabolism	+	B.thermo_air_B.thermo_N2			+	B.thermo_air_B.thermo_CO2-N2			+	B.thermo_CO2-O2_B.thermo_CO2-N2	24	24	24	512	512	512	53045	0	32331	43727000000	242	324362487792969	292382373809814	326963233947754	290564365386963	1.05818e+08	0,000263134896594025	337981096903483	487633392556146	0,399670116019308	0,582387828422557	-0,260077158610031	-0,941689939894702	8.50034e+08	0,000844934140267838	319801012674967	289278194241076
2991698	2983456	3013919	2704781	2675519	2661484	3026372	3021628	2912633	2581503	2553189	2546475	Energy metabolism	+	B.thermo_air_B.thermo_N2			+	B.thermo_air_B.thermo_CO2-N2	+	B.thermo_N2_B.thermo_CO2-N2	+	B.thermo_CO2-O2_B.thermo_CO2-N2	4	4	4	201	201	201	30232	0	69846	6852800000	32	299635791778564	268059463500977	298687725067139	25603889465332	6.46405e+08	0,000419319965170996	435968971252441	309855545901594	0,81642556923321	0,892698511052456	0,0948060353596993	0,247888989216135	3.57619e+09	0,00124002405866304	315763219197591	201562304809739
3169416	3169482	3211375	2929789	2893182	2908659	3265902	3260797	3133458	2930869	2882751	2878725	Energy metabolism	+	B.thermo_air_B.thermo_N2			+	B.thermo_air_B.thermo_CO2-N2			+	B.thermo_CO2-O2_B.thermo_CO2-N2	16	16	16	622	622	622	35252	0	26426	32509000000	153	318342418670654	291054344177246	322005233764648	289744815826416	0,000195524120887178	0,00288833651845217	285976028442383	131090733880199	0,466125969025799	0,636734166839164	-0,36628023783366	-0,804649189286626	9.97951e+09	0,00198392736585446	27288080851237	155521814485382
3054986	3040121	3074735	2667142	2591964	2580309	3133245	3171215	3021222	25032	2569917	2717585	Energy metabolism	+	B.thermo_air_B.thermo_N2			+	B.thermo_air_B.thermo_CO2-N2			+	B.thermo_CO2-O2_B.thermo_CO2-N2	19	19	19	455	455	455	69823	0	32331	12791000000	115	3056614112854	261313819885254	310856056213379	259690074920654	0,00200493252400463	0,0107217180136735	459713490804037	716848284031671	0,323083705857381	0,514332384841511	-0,519464492797852	-112617532747926	0,000106636096137575	0,00201258758659651	443476041158041	152929728709369
2930984	294376	2960362	2491589	2443043	2574159	2988841	2980059	2866577	2615027	249001	2604581	Energy metabolism	+	B.thermo_air_B.thermo_N2			+	B.thermo_air_B.thermo_CO2-N2			+	B.thermo_CO2-O2_B.thermo_CO2-N2	8	8	8	242	242	242	32906	0	47656	4802100000	44	294503536224365	250293006896973	294515895843506	256987247467041	0,000787186207847507	0,00667319217107091	375162887573242	916411052981653	0,997698729707319	0,99974879559028	-0,0012359619140625	-0,00306836640864013	0,00035239115793318	0,00355010281404305	442105420430502	112764748396211
2748793	2557317	2527165	2556822	2684346	2651258	2683617	2624913	2551605	2630753	2723854	2661225	Transport and binding proteins											4	4	4	93	93	93	50567	0	15615	437420000	17	261109142303467	263080883026123	262004508972168	267194385528564	10000001	0	0	0	0,915448730699609	0,952561517079323	-0,0895360310872384	-0,113034902206132	10000001	0	0	0
3219237	3199466	3266562	2795177	2731544	2751322	3315739	3302881	3184547	2702929	2575883	2621195	Energy metabolism	+	B.thermo_air_B.thermo_N2			+	B.thermo_air_B.thermo_CO2-N2			+	B.thermo_CO2-O2_B.thermo_CO2-N2	16	16	16	38	38	38	3661	0	99185	40154000000	129	322842178344727	275934791564941	326772232055664	263333549499512	0,000146340697532835	0,00253884093859291	595086224873861	14112260926557	0,44338596833791	0,618373376242481	-0,393007278442383	-0,849643777580017	6.8116e+09	0,00175105159051242	469073867797852	171306935156892
2996925	2976975	3021709	2680703	261135	2550515	3070817	3066102	2933324	2591422	2596706	2520536	Energy metabolism	+	B.thermo_air_B.thermo_N2			+	B.thermo_air_B.thermo_CO2-N2			+	B.thermo_CO2-O2_B.thermo_CO2-N2	14	14	14	577	577	577	33383	0	11953	7533000000	73	299853630065918	261418952941895	302341403961182	256955490112305	0,000102293365968199	0,00206245543276423	428981399536133	154550225041385	0,623789217140303	0,757976432455368	-0,248777389526367	-0,530596673341604	0,000641510334450164	0,00485528887647307	384346834818522	966364059683673
2979377	2992945	2999389	2619683	253994	2555678	3063123	3060267	297821	2566714	2588627	2498841	TIGRmainrole:not available	+	B.thermo_air_B.thermo_N2			+	B.thermo_air_B.thermo_CO2-N2			+	B.thermo_CO2-O2_B.thermo_CO2-N2	10	10	10	591	591	591	31583	0	32331	7609500000	64	299057025909424	257176704406738	303386650085449	255139408111572	9.2006e+09	0,00190656802196091	439176177978516	158757245797712	0,202810505395847	0,382360527569748	-0,432961146036781	-152138858440146	7.54483e+08	0,00173066886190669	418803215026855	16693433478154
2912527	2916832	2942508	2600848	2427431	2632028	2988848	2963128	2846026	2895681	2613462	2597288	Energy metabolism					+	B.thermo_air_B.thermo_CO2-N2			+	B.thermo_CO2-O2_B.thermo_CO2-N2	6	6	6	465	465	465	30231	0	20794	4274300000	25	292395572662354	255343551635742	293266716003418	270214366912842	0,0848881524136814	0,151498951436857	221812057495117	22789145425704	0,855735856789346	0,917845717362766	-0,0871143341064453	-0,193855083774238	0,00450688554452588	0,0151005985323328	370520337422689	575997982536575
2718546	2685366	2723889	237961	2715874	2516749	2555177	2639455	2427816	2712485	2720331	2740243	Protein synthesis											3	3	3	253	253	253	17922	0	12425	1002100000	17	270926704406738	253741111755371	254081573486328	272435302734375	0,360135629679486	0,4652141640535	-0,150860468546551	-10325914541218	0,0548122370501523	0,172082194859169	168451245625814	268728577851037	0,155521210987367	0,221472899314388	171855862935384	174721562717299
2791565	2768933	2794971	2810234	2874673	2892397	2642549	25803	2811749	2858327	2870997	2844951	Cellular processes	+	B.thermo_air_B.thermo_N2									6	6	6	238	238	238	23031	0	19404	3292600000	54	278515605926514	285910129547119	267819900512695	285809173583984	0,00278051816411127	0,0132540993637509	-0,729356129964192	-656795749279458	0,199330856269248	0,380706322091266	106957054138184	15360448876326	0,0480636323943252	0,0857211434209796	-0,739452362060547	-281516729786655
2667169	2672104	2659904	2582621	2598617	2587513	2720056	2652342	2626751	2624394	2642742	2639841	Transport and binding proteins	+	B.thermo_air_B.thermo_N2			+	B.thermo_air_B.thermo_CO2-N2					3	3	3	71	71	71	52667	0	43093	742690000	22	266639194488525	258958358764648	266638298034668	263565921783447	0,0101649334672514	0,0316619639522736	0,307327906290691	458240857098899	0,999762083775389	0,999762083775389	8.90096e+09	0,000317221639235127	0,000202490831725452	0,00271994441533917	0,768084208170574	129926147512732
2930322	2945564	2922382	2909431	2904614	2896317	2963753	2960224	2981943	2870734	2887444	2890535	Biosynthesis of cofactors, prosthetic groups, and carriers	+	B.thermo_air_B.thermo_N2			+	B.thermo_air_B.thermo_CO2-N2			+	B.thermo_CO2-O2_B.thermo_CO2-N2	13	13	13	601	601	601	21409	0	36351	7390400000	106	293275585174561	290345439910889	296864013671875	28829044342041	0,00555631607095719	0,0209874014629573	0,498515446980797	543638487315594	0,0199386900143905	0,0998982996268948	-0,358841578165688	-375048479844378	0,019882306992924	0,0425315921469866	0,293015797932945	375374944234675
2995144	2972499	2983138	2890739	2886041	2863647	3019037	3008461	2956456	2893896	2891125	2896243	Protein fate	+	B.thermo_air_B.thermo_N2			+	B.thermo_air_B.thermo_CO2-N2			+	B.thermo_CO2-O2_B.thermo_CO2-N2	12	12	12	411	411	411	36299	0	26465	8744900000	97	298359355926514	288014259338379	299465160369873	289375476837158	0,000179549627745395	0,00281987415364347	0,898389180501304	133968012188468	0,616833871729074	0,753278759882834	-0,110579808553059	-0,541627241747867	0,000620508659047779	0,00476896087958886	103451093037923	974724638241717
3567066	3558522	3566069	3406503	3391269	3412579	3543874	3541598	3577013	3390005	338297	3372984	Energy metabolism	+	B.thermo_air_B.thermo_N2			+	B.thermo_air_B.thermo_CO2-N2			+	B.thermo_CO2-O2_B.thermo_CO2-N2	31	31	31	619	619	619	61147	0	32331	428210000000	659	35638858795166	340345039367676	35541618347168	338198623657227	5.45877e+06	0,000407224576147723	181899388631184	323275418983244	0,454724120154799	0,62819772217797	0,0972379048665317	0,826986101354995	2.01389e+09	0,00120108601636501	160435485839844	23291590308716
3291504	3288629	3296329	3133511	3131409	3113179	3235405	3235379	3271041	3093157	3106785	3104329	Energy metabolism	+	B.thermo_air_B.thermo_N2			+	B.thermo_air_B.thermo_CO2-N2			+	B.thermo_CO2-O2_B.thermo_CO2-N2	11	11	11	508	508	508	26863	0	18078	55834000000	131	329215393066406	312603302001953	324727516174316	310142383575439	2.31316e+08	0,000313749214030387	190730285644532	400900281416022	0,0206348318590621	0,102334776304434	0,4487902323405	371106478675467	1.70045e+09	0,00110233265222008	166121037801107	24303881793648
2729307	2757571	2752515	2718187	2705858	2714044	2662603	2690415	2635361	2685674	2710229	2684697	Protein synthesis	+	B.thermo_air_B.thermo_N2			+	B.thermo_air_B.thermo_CO2-N2					6	6	6	415	415	415	20573	0	77837	1593100000	38	274646453857422	271269626617432	266279296875	269353332519531	0,0117987104968371	0,0351370779666286	0,529310862223305	438824920636868	0,00989718159913328	0,0673468682768929	0,836715062459309	461783473317442	0,0231138996300046	0,0480653059251559	0,337682723999023	358260230855306
3302261	3309875	3305435	3267863	3269996	329096	3313023	3319592	3330837	3300608	328905	3265644	Energy metabolism					+	B.thermo_air_B.thermo_CO2-N2			+	B.thermo_CO2-O2_B.thermo_CO2-N2	27	27	27	712	712	712	5542	0	32331	99188000000	323	330585670471191	327627296447754	332115097045898	328510093688965	0,119725243793355	0,196512721385793	0,207560221354171	197323410039655	0,0537247420642778	0,170128349870213	-0,152940114339188	-270662139699776	0,0183723336794655	0,0405824437275305	0,295839945475265	384554399939317
3036828	3034372	3028449	3034064	3031851	3018092	3030313	3024943	3041003	3018837	3014552	3029702	Transcription											15	15	15	649	649	649	33753	0	14081	14890000000	119	303321628570557	302800235748291	303208656311035	302103023529053	0,077095951926415	0,144325169729249	0,121861139933269	236672013570481	0,842636456533617	0,907120776974748	0,011298497517906	0,211773717410496	0,403050584179937	0,481529183503434	0,0521405537923201	0,934280693132865
2817546	2823302	2805295	2827364	2812045	2815581	2774894	278662	2775385	2833662	2811986	2792728	TIGRmainrole:not available			+	B.thermo_air_B.thermo_CO2-O2					+	B.thermo_CO2-O2_B.thermo_CO2-N2	9	9	9	302	302	302	27853	0	16078	3092100000	61	281538066864014	281833038330078	277896633148193	281279201507568	0,851439405282969	0,890222559693196	0,0258865356445313	0,199723357552667	0,00511589997113095	0,0498970777184305	0,364143371582031	556223262586953	0,696973863301655	0,747617287901272	-0,0294958750406877	-0,418649692927879
2816159	2778687	2791718	2775653	279718	2819282	2802992	2801542	2775487	2841651	2850885	2832702	DNA metabolism											7	7	7	335	335	335	29302	0	8946	3212800000	66	279552154541016	279737167358398	279334030151367	284174575805664	0,0191479300714813	0,0513825749400181	-0,462243398030601	-379731047340446	0,885033086084036	0,933528049705079	0,021811803181965	0,154046076055838	0,917176805418992	0,930912605091707	-0,0185012817382813	-0,110712736165204
3212897	3214221	3203748	3110187	3127114	3148063	3180343	3180927	3178468	3183816	3167236	3167518	Protein synthesis	+	B.thermo_air_B.thermo_N2	+	B.thermo_air_B.thermo_CO2-O2	+	B.thermo_air_B.thermo_CO2-N2			+	B.thermo_CO2-O2_B.thermo_CO2-N2	9	9	9	306	306	306	33401	0	10564	43983000000	150	321028861999512	312845478057861	317991313934326	317285671234131	0,00424628357989105	0,0176475072456753	0,374317804972328	585487880764654	0,000844015373204906	0,0242116566862505	0,303754170735676	899949255846596	0,00202003457680188	0,00907190227111927	0,81833775838216	715418287227043
3426968	3428768	3413797	3373024	3387436	3390186	3404962	341327	343481	3419418	3421834	3406069	Protein synthesis					+	B.thermo_air_B.thermo_CO2-N2					37	37	37	567	567	567	77431	0	32331	218660000000	478	342317771911621	338354873657227	341768074035645	341577377319336	0,337703917758651	0,443924445194632	0,0740407307942732	108814680220962	0,614110089252527	0,751835197135103	0,0549710591634138	0,54596784638976	0,00508433163689658	0,0161292307885379	0,396291097005211	557175935634371
3274787	327899	3253659	3201628	3228535	3232721	3217287	3217048	3264729	3234874	3219011	3227417	DNA metabolism	+	B.thermo_air_B.thermo_N2			+	B.thermo_air_B.thermo_CO2-N2					23	23	23	39	39	39	69528	0	74293	60193000000	157	326914520263672	322096138000488	323302154541016	322710037231445	0,00979914976260882	0,0308445811093088	0,420448303222656	463109722332285	0,110622852618779	0,26103424738915	0,361237843831383	204254744672255	0,0182456966729395	0,0404826394930844	0,481839497884117	385365104214817
3395818	3405989	3385694	3277124	3288705	3285518	3376811	3372029	3402869	3334969	3337632	3339292	Transcription	+	B.thermo_air_B.thermo_N2			+	B.thermo_air_B.thermo_CO2-N2			+	B.thermo_CO2-O2_B.thermo_CO2-N2	24	24	24	624	624	624	41172	0	32331	151080000000	388	339583358764648	328378257751465	338390312194824	333729782104492	0,000615371238694609	0,00577442696938589	0,585357666015625	976823377064047	0,348034121672028	0,533725283025343	0,119303385416664	106216526388958	7.94655e+07	0,00176840492412378	112051010131836	164757516148261
2934149	2932522	2934388	2934077	2974339	2947305	2925117	2928321	2947667	2932139	2931337	2938257	DNA metabolism											9	9	9	543	543	543	19021	0	40109	7958400000	90	293368625640869	295190715789795	293370189666748	293391132354736	0,92557181683435	0,944564398575137	-0,00225003560383996	-0,0994419118877116	0,998353833101499	0,999720505015395	-0,000155131022133048	-0,00219489140092242	0,199350641462302	0,272190298919681	-0,182208379109699	-153596081526898
324172	3269646	3232737	3153445	3164388	3168863	3267107	3269447	3320322	3212303	3217468	3202118	Central intermediary metabolism					+	B.thermo_air_B.thermo_CO2-N2			+	B.thermo_CO2-O2_B.thermo_CO2-N2	17	17	17	364	364	364	43275	0	25202	66288000000	264	324803428649902	316223201751709	328562545776367	321062965393066	0,0355636540951226	0,0805174080575463	0,374045054117836	311892206410381	0,142275797318643	0,303867870769598	-0,375911712646484	-182363082440741	0,00203647787893697	0,00909098358531444	0,858023325602215	71387621703861
2716221	2759042	2653806	2535345	2558398	2684972	2741635	2710839	2808806	2471673	2718357	2463568	DNA metabolism											5	5	5	303	303	303	2617	0	30722	1402700000	27	270968990325928	25929048538208	275375995635986	255119934082031	0,149614022989598	0,235468483439325	158490435282389	178040284713358	0,353997925263276	0,540604347244439	-0,440701166788738	-104747853464712	0,103821649873728	0,159585649445081	116784922281901	209856239794993
3355522	3345892	3341084	3317111	3325673	3325195	3324813	332814	3366564	3346624	3345427	334263	Amino acid biosynthesis					+	B.thermo_air_B.thermo_CO2-N2					46	46	46	803	803	803	7291	0	32331	130710000000	536	334749946594238	332265968322754	333983917236328	334489364624023	0,586062938054978	0,673656320167972	0,026059468587242	0,59138923898611	0,614660069365195	0,751879332342208	0,0766029357910156	0,545090439083396	0,00806287579502664	0,0229861334806591	0,248400370279953	489673755028178
2449447	2667615	2731974	2905004	2862048	2865342	2902873	2894724	2579726	2815475	2788466	2844138	TIGRmainrole:not available											2	2	2	271	271	271	14901	0	17209	4207500000	21	261634521484375	287746486663818	27924409866333	281602630615234	0,0833553530790751	0,150564390791743	-19968121846517	-229544983173999	0,266487657564521	0,452287056864147	-176095835367839	-129028438915555	0,0393458247908852	0,0730568178869363	-261119715372721	-301526916823182
3364227	3351864	3394227	3749897	3747221	3747765	3444714	342719	3303304	3739568	3743201	3749324	Energy metabolism	+	B.thermo_air_B.thermo_N2			+	B.thermo_air_B.thermo_CO2-N2			+	B.thermo_CO2-O2_B.thermo_CO2-N2	26	26	26	92	92	92	35432	0	32331	1146700000000	785	337010612487793	374829444885254	339173622131348	374403114318848	8.42069e+07	0,000465321120261157	-373925018310547	-289962576145961	0,664345402588765	0,79019294633119	-0,216299692789711	-0,467696762380988	7.3475e+08	0,000842701495373265	-378188323974609	-300054881051385
2602886	2597337	2591916	266975	2648221	2571028	2499428	2606482	2599469	2650388	2661849	2696444	TIGRmainrole:not available	+	B.thermo_air_B.thermo_N2									7	7	7	597	597	597	20904	0	28855	918090000	25	259737968444824	262966613769531	256845989227295	266956043243408	0,00706628453109904	0,0247485833812201	-0,72180684407552	-508292243735133	10000001	0	0	0	0,344369499038319	0,424342911624904	-0,322864532470703	-107130188600734
3372426	33775	3367588	3324884	33487	335979	3329324	333481	3373287	3350805	3350142	3344924	Protein synthesis	+	B.thermo_air_B.thermo_N2									35	35	35	461	461	461	91586	0	32331	149280000000	411	337250442504883	33444580078125	334580726623535	334862365722656	0,00219555479133426	0,0114138249082603	0,238806406656899	699708446092997	0,131717877839499	0,290653477042514	0,266972859700523	189021474916717	0,0585408039857837	0,101023540211578	0,280464172363281	262420226057456
2715837	2756551	2728233	2813888	2761562	2781708	2878329	2861143	2922163	278992	2781121	2763062	Energy metabolism			+	B.thermo_air_B.thermo_CO2-O2					+	B.thermo_CO2-O2_B.thermo_CO2-N2	7	7	7	39	39	39	24384	0	73123	3278500000	55	273354015350342	278571910858154	288721179962158	277803440093994	0,0366613751659988	0,0826265434254837	-0,444942474365234	-308755302177277	0,0021349542244868	0,0359015865565998	-153671709696452	-704951723010895	0,0548830953221991	0,0953737705424228	-0,52178955078125	-268604131126361
2951333	2982766	2958167	2957593	294217	2943315	3070981	3068462	3135988	2976857	2996251	2983241	Energy metabolism									+	B.thermo_CO2-O2_B.thermo_CO2-N2	10	10	10	49	49	49	31292	0	99214	13300000000	89	296408882141113	294769248962402	309181022644043	298544940948486	0,12714987121612	0,206428300168065	-0,213606516520183	-192083055224901	0,00606486226807317	0,0554555843636941	-127721405029297	-530543516316991	0,202131235185219	0,274229000601603	0,163962682088215	152422940032698
2976615	299348	2961207	2984845	2943138	2954933	3101492	3108341	3162444	2981346	2973223	2977054	TIGRmainrole:not available			+	B.thermo_air_B.thermo_CO2-O2					+	B.thermo_CO2-O2_B.thermo_CO2-N2	8	8	8	575	575	575	17359	0	32131	15131000000	114	297710075378418	296097183227539	312409229278564	297720756530762	0,991669733886785	0,99433551274132	-0,00106747945149621	-0,0111073069612093	0,00235814238727174	0,0355666217791603	-146991602579753	-686479947153541	0,357438935050113	0,436122301276366	0,161289850870769	103910441158051
2502233	2638133	2515576	2489134	265611	2571955	2477921	2570462	269365	2739133	2720807	2733407	Cellular processes	+	B.thermo_air_B.thermo_N2									5	5	5	94	94	94	60533	0	6263	757990000	21	255198059082031	257239933013916	258067779541016	273111534118652	0,0147324059369537	0,0413950087720054	-179134877522787	-410997859377189	10000001	0	0	0	0,768297774597	0,810135772223569	-0,204188664754234	-0,315300604981161
2883337	2871427	2875541	2862432	2872133	2854933	2833018	2806343	2847387	2896279	290139	2899007	Protein synthesis	+	B.thermo_air_B.thermo_N2									12	12	12	605	605	605	2715	0	53359	4953000000	83	287676849365234	286316604614258	282891578674316	289889221191406	0,00430028866743079	0,017626457944524	-0,221237182617188	-583463589289855	0,0187521977239841	0,0983314167390279	0,478526433308918	382162202302216	0,0889501014624946	0,140940065122826	0,136023839314777	223666801445888
2828096	2836736	2835359	2658533	2639318	2563257	2677184	2804463	2856533	2835069	283649	2852436	TIGRmainrole:not available					+	B.thermo_air_B.thermo_CO2-N2					6	6	6	576	576	576	16142	0	20084	2952100000	35	283339710235596	262036952972412	277939319610596	284133167266846	0,268429958164008	0,370831016278426	-0,079345703125	-128412482484714	0,368564788712467	0,554743092475658	0,540039698282879	101250730907263	0,00187991276941978	0,00867786358886961	213027699788412	729221350510825
2761526	2764079	2770431	2845234	2824041	2832796	276286	2762059	2779687	2815335	2787964	2773415	TIGRmainrole:not available					+	B.thermo_air_B.thermo_CO2-N2			+	B.thermo_CO2-O2_B.thermo_CO2-N2	10	10	10	492	492	492	21585	0	18215	2834500000	47	276534557342529	283402366638184	276820201873779	279223804473877	0,0991594975364117	0,170248527415795	-0,268925348917644	-213935628580319	0,675065484044606	0,795826594002625	-0,0285650889078788	-0,451441045781499	0,000509019563692967	0,00443829338869131	-0,686781565348308	-102588538224501
2623164	2631857	2564021	2612043	2618367	2760916	2588328	2629428	2644498	2717405	2647021	2495972	TIGRmainrole:not available											3	3	3	297	297	297	15484	0	10046	585800000	17	260634727478027	266377506256104	262075157165527	262013244628906	0,850773996641394	0,890150633232089	-0,137852986653648	-0,200632956156316	0,623548228149877	0,758313431241289	-0,14404296875	-0,530977594783852	0,340088777521698	0,419761893447725	-0,574279149373375	-108208576787611
2543568	2551637	2550118	2579594	2715932	2563603	2517797	2557733	2576873	2583316	2494162	2555265	Hypothetical proteins											5	5	5	367	367	367	2281	0	17803	3523600000	20	254844131469727	261970958709717	255080089569092	254424781799316	0,88164853664465	0,916668722420779	0,0419343312581368	0,15862806524469	0,899694936822893	0,941526246474888	-0,0235964457194022	-0,134241700632066	0,214838976940603	0,288321255282124	-0,712682088216145	-147262585727514
2784954	2780507	2793382	2796284	2805403	2711924	2624338	2568401	2730783	2817474	2821466	2819845	Cellular processes	+	B.thermo_air_B.thermo_N2									10	10	10	405	405	405	30206	0	23808	3901000000	58	278628101348877	277120399475098	264117374420166	281959495544434	0,00108165645002073	0,0076849115401473	-0,333138147989906	-84354359148021	0,0385031996366494	0,140474267003536	145107269287109	303731988856979	0,64162159123739	0,697781030295367	0,150770823160808	0,502652667602139
3194719	3198172	316498	3114528	3112466	3097521	3127053	3125406	3144776	3161553	316756	3172911	Protein synthesis					+	B.thermo_air_B.thermo_CO2-N2					17	17	17	516	516	516	34605	0	14283	35784000000	205	318595733642578	310817184448242	313241157531738	316734142303467	0,166874600294983	0,255360926810373	0,186159133911133	168702226226508	0,0118747309998785	0,0748824631587167	0,535456339518227	438001913971936	0,00276054399797251	0,0109759229359387	0,777854919433594	65807105301406
3156638	3167926	3156683	3229156	3201833	3189479	3155919	3158723	3148597	30434	3054527	3060276	Purines, pyrimidines, nucleosides, and nucleotides	+	B.thermo_air_B.thermo_N2			+	B.thermo_air_B.thermo_CO2-N2	+	B.thermo_N2_B.thermo_CO2-N2	+	B.thermo_CO2-O2_B.thermo_CO2-N2	9	9	9	56	56	56	20763	0	11546	36377000000	118	316041564941406	32068229675293	315441303253174	305273418426514	6.5159e+09	0,0014956492261983	107681592305502	173239823070827	0,280805559548552	0,467902657881015	0,0600261688232422	124585640795918	0,0196022779728755	0,0421745980628533	-0,464072545369465	-37701292298914
2917145	2932655	2912003	2905941	2878432	2899007	2897946	2895055	2959646	2802337	2808654	2803312	Transport and binding proteins	+	B.thermo_air_B.thermo_N2					+	B.thermo_N2_B.thermo_CO2-N2			3	3	3	101	101	101	44345	0	44809	5991400000	33	292060108184814	289445991516113	291754875183105	28047679901123	5.86189e+09	0,00136655221027784	115833155314128	177932777680785	0,896175904521343	0,939187212259832	0,0305226643880196	0,138988672575402	0,0646629277190531	0,11005984615195	0,261411031087238	253002510993086
2995629	298626	3005012	3117343	3089533	3097589	3038741	3052272	2964031	2926845	2907994	2931704	Purines, pyrimidines, nucleosides, and nucleotides	+	B.thermo_air_B.thermo_N2			+	B.thermo_air_B.thermo_CO2-N2	+	B.thermo_N2_B.thermo_CO2-N2			12	12	12	596	596	596	33343	0	21893	14422000000	120	299563388824463	310148868560791	301834774017334	292218132019043	0,00124397979626192	0,00810488146734838	0,734525044759113	813193649206691	0,462258832378754	0,63322534809936	-0,227139790852867	-0,81217641404249	0,000429533091982184	0,00402788578707821	-105854860941569	-107174097756815
3116501	3099954	3102254	3123203	3077651	3110287	3142747	3133383	3093565	3077219	3067884	3071268	Purines, pyrimidines, nucleosides, and nucleotides	+	B.thermo_air_B.thermo_N2									11	11	11	393	393	393	46264	0	32331	25307000000	110	310623626708984	310371379852295	312323188781738	307212371826172	0,00431019253010827	0,0176186500134837	0,341126759847008	583095742646899	0,346436382814427	0,53239120594276	-0,169954935709633	-106613809058505	0,870420150746332	0,896887660513324	0,0252246856689453	0,173859360843489
3377185	3393254	3387975	3444147	3413736	3413147	3399909	3390965	3344678	3265171	3267743	3259928	Purines, pyrimidines, nucleosides, and nucleotides	+	B.thermo_air_B.thermo_N2					+	B.thermo_N2_B.thermo_CO2-N2			18	18	18	68	68	68	39785	0	32331	173140000000	332	338613815307617	342367668151855	337851715087891	326428070068359	2.05444e+09	0,000828437320552589	121857579549154	23175108237417	0,689897391470562	0,807455906977145	0,0762087504068987	0,429180728099224	0,0291296514992036	0,0574501460123183	-0,375385284423828	-332911617674271
3476915	3480309	3482847	3468071	3469468	3470985	3471962	3468745	346073	3380232	3378283	3377706	Purines, pyrimidines, nucleosides, and nucleotides	+	B.thermo_air_B.thermo_N2			+	B.thermo_air_B.thermo_CO2-N2	+	B.thermo_N2_B.thermo_CO2-N2			59	59	59	562	562	562	11681	0	32331	293780000000	796	34800235748291	346950759887695	34671459197998	337874031066895	7.1167e+07	0,000353937325141967	101283264160156	538540918238887	0,0265639589800746	0,113967953043546	0,128776550292969	342883628210261	0,00534304525550483	0,0168781366016053	0,105157216389969	549574035122583
3007928	3011756	2994754	2990412	2931514	2917412	2993593	29777	2934208	2934496	2933018	2919185	Central intermediary metabolism	+	B.thermo_air_B.thermo_N2									7	7	7	35	35	35	27534	0	64436	9903700000	74	300481281280518	294644622802734	296850032806396	292889995574951	0,000431547392384783	0,00469977160173793	0,759127298990883	107045194010075	0,120881984764138	0,277194896097076	0,363124211629231	196484066065079	0,0637026986761963	0,108673596940742	0,58366584777832	254410390771288
3092578	3087635	3088947	3056356	30047	299735	31038	3103039	3074791	3031106	3038515	3026215	TIGRmainrole:not available	+	B.thermo_air_B.thermo_N2			+	B.thermo_air_B.thermo_CO2-N2					12	12	12	555	555	555	32713	0	26164	19599000000	153	308972015380859	301946887969971	309387664794922	30319450378418	0,000117130799573738	0,00226959938914308	0,57775052388509	1493316116585	0,689130531189037	0,80720413701326	-0,0415655771891288	-0,430325351570863	0,0195697739102765	0,0422265309699308	0,702512105305988	377204862108468
3218695	3221382	3228146	3294245	3269431	3254713	3244875	3241632	3180093	310988	3094657	3095296	Purines, pyrimidines, nucleosides, and nucleotides	+	B.thermo_air_B.thermo_N2			+	B.thermo_air_B.thermo_CO2-N2	+	B.thermo_N2_B.thermo_CO2-N2			14	14	14	727	727	727	25442	0	26058	55860000000	215	32227409362793	327279624938965	322220001220703	309994430541992	2.7675e+09	0,000960257442826958	122796630859375	215009029570635	0,980914148040781	0,992446333736972	0,00541114807128906	0,0254512367016666	0,0135219105150179	0,0323614262887506	-0,500551859537758	-421590653640188
3236906	323721	3234266	3265181	3244374	3234083	3236273	3232306	3193705	3141216	3134588	3134032	Purines, pyrimidines, nucleosides, and nucleotides	+	B.thermo_air_B.thermo_N2					+	B.thermo_N2_B.thermo_CO2-N2			11	11	11	478	478	478	22505	0	22062	58125000000	173	32361270904541	324787940979004	322076110839844	313661212921143	2.34054e+08	0,000291006848959042	0,995150883992515	399720501727926	0,321965793845927	0,513670617662586	0,153659820556641	112914738044926	0,270319937139035	0,346558062144713	-0,117521921793617	-127817230097609
2864818	2863561	2851111	2893357	2913827	2925939	2828938	2850631	2831963	2958249	2957598	2946974	TIGRmainrole:not available	+	B.thermo_air_B.thermo_N2			+	B.thermo_air_B.thermo_CO2-N2			+	B.thermo_CO2-O2_B.thermo_CO2-N2	10	10	10	445	445	445	23536	0	71091	5775100000	95	285983009338379	291104068756104	283717765808105	295427379608154	7.77362e+09	0,00173108041418205	-0,944437662760418	-165677399188063	0,0484916314030135	0,163087946534733	0,226524988810223	280645451555027	0,00808524042040967	0,0229620827939635	-0,51210657755534	-489288577208258
2730713	2735616	2740422	2771875	2786756	2772994	2640342	2687373	2691056	2776964	2777662	2789741	Regulatory functions	+	B.thermo_air_B.thermo_N2			+	B.thermo_air_B.thermo_CO2-N2			+	B.thermo_CO2-O2_B.thermo_CO2-N2	8	8	8	461	461	461	21913	0	21225	2077700000	60	273558349609375	277720851898193	267292404174805	278145561218262	0,000787326677267976	0,00663667459030407	-0,458721796671551	-916368562293549	0,0193889934149547	0,0988365761884277	0,626594543457031	378279394368177	0,00168523761392938	0,00795154836192628	-0,416250864664715	-750662807188696
2623761	2712455	2607607	2587514	2540465	2563438	2616662	2548259	2618146	2772397	2798961	2770965	Transport and binding proteins	+	B.thermo_air_B.thermo_N2									3	3	3	69	69	69	44362	3517	1533	1194200000	16	264794082641602	256380558013916	259435558319092	278077430725098	0,0171699968574182	0,0470048354335191	-132833480834961	-39253573263671	0,250624435508703	0,43495082935852	0,535853068033855	134228552229519	0,0757594286949872	0,125091149705677	0,841351826985676	238278542306909
3479237	348078	3506712	3056256	3042632	3035468	3534093	3517612	3424594	2977326	297442	2952947	Energy metabolism	+	B.thermo_air_B.thermo_N2			+	B.thermo_air_B.thermo_CO2-N2	+	B.thermo_N2_B.thermo_CO2-N2	+	B.thermo_CO2-O2_B.thermo_CO2-N2	16	16	16	708	708	708	27316	0	32331	227490000000	262	348890914916992	304478569030762	349209938049316	296823081970215	1.56129e+08	0,000291180949138347	520678393046061	442381832294452	0,932204219634251	0,961787569340556	-0,0319023132324219	-0,090548711483785	2.08842e+08	0,000622766000376809	444123522440593	411297532382106
30154	3029625	2999806	2976593	2981995	2984356	3009735	3006059	3026997	298506	298878	2994154	Cellular processes Mobile and extrachromosomal element functions					+	B.thermo_air_B.thermo_CO2-N2			+	B.thermo_CO2-O2_B.thermo_CO2-N2	31	31	31	66	66	66	64548	0	32331	12323000000	226	301494388580322	298098106384277	301426391601563	29893310546875	0,0466878712846137	0,0989464544838689	0,256127039591469	284379601978003	0,952658748995201	0,975325227277802	0,00679842631021899	0,0631741393315397	0,0189273693466845	0,0414400994066177	0,339626948038735	381078538977798
3115007	3058253	3060143	3068712	3047866	303198	3048961	3058781	3081833	3091983	3075986	312021	Purines, pyrimidines, nucleosides, and nucleotides											6	6	6	379	379	379	24047	0	33276	20439000000	86	307780113220215	304951934814453	306319179534912	309605960845947	0,465565756696663	0,564276286751763	-0,182584762573242	-0,80573657871369	0,52505824978228	0,682202681555485	0,146092732747395	0,695454819176212	0,257499888070705	0,334435830238172	0,282816569010414	131936490598727
3462957	3460217	344477	338535	3388395	3385527	3416324	3409278	3501837	3398871	3396223	3410032	Transcription	+	B.thermo_air_B.thermo_N2			+	B.thermo_air_B.thermo_CO2-N2					9	9	9	757	757	757	77909	0	23184	243950000000	184	345598106384277	338642387390137	344247970581055	3401708984375	0,0015464788511511	0,00919261532238027	0,54272333780925	76790787426342	0,678766752534177	0,7976190835	0,135016123453781	0,445861537544642	0,000267217051794419	0,00311266112676156	0,69557317097982	121044506137303
3152985	3161614	3158759	3190717	3209081	3199638	3128389	3128019	3126512	3129346	3132018	3131743	Biosynthesis of cofactors, prosthetic groups, and carriers	+	B.thermo_air_B.thermo_N2	+	B.thermo_air_B.thermo_CO2-O2	+	B.thermo_air_B.thermo_CO2-N2	+	B.thermo_N2_B.thermo_CO2-N2	+	B.thermo_CO2-O2_B.thermo_CO2-N2	20	20	20	701	701	701	43946	0	26554	36114000000	209	315778617858887	319981174468994	312763957977295	313103542327881	0,000562835278600558	0,00545292360825995	0,267507553100586	999618128718413	0,000317121372115535	0,0185579426962011	0,30146598815918	115854869884119	0,00202510906042139	0,00906738020747234	-0,420255025227863	-714940748874623
2923713	2935155	2926396	2908154	2919782	2911518	2893876	2904495	2927184	2867469	2883304	2903609	DNA metabolism	+	B.thermo_air_B.thermo_N2					+	B.thermo_N2_B.thermo_CO2-N2			27	27	27	44	44	44	91101	0	23033	6609100000	169	292842140197754	291315135955811	2908518409729	288479385375977	0,0166679304161964	0,0460528744091945	0,436276117960613	396069592517712	0,128547083086108	0,286683509992342	0,199029922485352	191134127609462	0,035335586363155	0,0671151073470879	0,152700424194336	312558225180943
3123364	3128549	3109761	3120356	3094629	3092536	3102413	3108005	3126472	3116453	311305	3106471	Protein synthesis											13	13	13	42	42	42	3412	0	96223	27281000000	189	312055778503418	310250663757324	311229667663574	311199150085449	0,24689467191812	0,345236036084194	0,0856622060139962	135497816713704	0,418941761547872	0,593331846219299	0,082611083984375	0,900134806616084	0,16238665488475	0,228845465437771	0,180510838826496	171028437622642
3204408	3222141	319467	3128609	3145125	3159864	3149824	316419	3201245	3178511	3190928	3196485	Protein synthesis					+	B.thermo_air_B.thermo_CO2-N2					17	17	17	456	456	456	49925	0	12438	43457000000	175	320707321166992	314453277587891	317175312042236	318864135742188	0,128393172640797	0,207994151552735	0,184316635131832	191238107683448	0,110746910088357	0,260906166601074	0,353199640909828	204156124682362	0,00663759031191625	0,0196362046727523	0,625403086344399	517314224190278
2996898	3006188	3005194	2967922	2954071	2961325	2946239	2921556	2989054	3050559	3035426	297979	TIGRmainrole:not available					+	B.thermo_air_B.thermo_CO2-N2					10	10	10	636	636	636	27636	0	12401	11099000000	89	300275993347168	296110610961914	295228290557861	302192535400391	0,427329309957528	0,529987805865861	-0,191655476888023	-0,882544312103105	0,0645369468657895	0,189213533596493	0,504770278930664	25318585555374	0,00110637035956637	0,00632029964028147	0,416538238525391	838571220662337
3046061	3041418	3037005	3030737	3039028	3047566	3017248	2996155	3028516	3052477	3052878	3045513	Cellular processes											17	17	17	339	339	339	74594	0	25723	15811000000	179	304149436950684	303911056518555	301397266387939	305028953552246	0,0680392714342326	0,131325476041236	-0,0879510243733712	-248235385566766	0,0489374309493256	0,163087611569165	0,275217056274414	279747373832807	0,68795973355094	0,740077895183587	0,0238386789957694	0,43207419684174
2884356	2894363	2881931	2831311	2844166	2861498	2851171	2844332	286018	2903344	2905162	2910717	Protein synthesis	+	B.thermo_air_B.thermo_N2	+	B.thermo_air_B.thermo_CO2-O2	+	B.thermo_air_B.thermo_CO2-N2					10	10	10	33	33	33	33473	0	51651	5111600000	81	288688335418701	284565849304199	285189456939697	290640773773193	0,0113929151253957	0,0343398573072532	-0,195243835449219	-443329377588187	0,0042084155855457	0,0452714117768629	0,349888483683269	58692623067946	0,0124262964354488	0,0304730394494312	0,412247975667317	432215291859751
3175143	3172277	3182328	3085757	3085564	3090441	314116	3152103	315617	3189439	3184202	3171886	Energy metabolism					+	B.thermo_air_B.thermo_CO2-N2			+	B.thermo_CO2-O2_B.thermo_CO2-N2	10	10	10	502	502	502	23547	0	47793	35866000000	114	317658252716064	30872537612915	314981117248535	318184242248535	0,430198194889794	0,531777718952421	-0,0525989532470703	-0,87659281601059	0,00765511956626135	0,0595714889651083	0,267714818318687	496933255517492	1.22955e+09	0,000964872950532557	0,893288294474285	263671393802926
2636927	254206	256519	2862286	2828648	2863232	260438	2521135	2778032	2829145	2802533	2796675	Biosynthesis of cofactors, prosthetic groups, and carriers	+	B.thermo_air_B.thermo_N2			+	B.thermo_air_B.thermo_CO2-N2					6	6	6	366	366	366	22595	0	4056	2258400000	34	258139228820801	285138854980469	263451557159424	280945110321045	0,00165918166333839	0,00959495752597237	-228058815002441	-753764194264089	0,54718840607344	0,700995304803364	-0,531233469645183	-0,656780621067896	0,00092665636359098	0,00587933888559213	-269996325174968	-878316138403147
2976744	2972813	2986426	3091592	3063686	3065386	29984	3012534	2961707	3025822	3048769	3037607	TIGRmainrole:not available	+	B.thermo_air_B.thermo_N2			+	B.thermo_air_B.thermo_CO2-N2			+	B.thermo_CO2-O2_B.thermo_CO2-N2	5	5	5	392	392	392	13292	0	51134	14247000000	63	297866096496582	307355461120605	299088039398193	303739929199219	0,00163477451562937	0,00952767022390245	-0,587384541829429	-756724415425466	0,479262313249485	0,648022887508314	-0,122194925944012	-0,779438144854492	0,000661055137252229	0,00492816604821537	-0,948936462402344	-958883110159384
327601	3291024	3278484	3310185	3306771	3306116	3247976	3245111	3251119	3294683	328975	3307087	TIGRmainrole:not available			+	B.thermo_air_B.thermo_CO2-O2	+	B.thermo_air_B.thermo_CO2-N2	+	B.thermo_N2_B.thermo_CO2-N2	+	B.thermo_CO2-O2_B.thermo_CO2-N2	19	19	19	576	576	576	57619	0	32331	87928000000	232	328183937072754	330769081115723	324806861877441	329717292785645	0,0917665430281056	0,159575387177079	-0,153334299723305	-220862468816685	0,00243345058169319	0,0345644485535644	0,33770751953125	680728299840633	0,00581518554517535	0,0178404149132849	-0,25851186116536	-536797621472065
2891085	287702	2862721	2906489	2918879	29207	2821062	2831194	2856478	2882366	2875487	287467	DNA metabolism					+	B.thermo_air_B.thermo_CO2-N2	+	B.thermo_N2_B.thermo_CO2-N2	+	B.thermo_CO2-O2_B.thermo_CO2-N2	21	21	21	386	386	386	77638	0	83344	5149600000	132	287694225311279	291535587310791	283624496459961	28775074005127	0,950435636378884	0,962042041707799	-0,00565147399902344	-0,0661460424756102	0,0379953033644107	0,141084083304906	0,406974156697594	305088598628673	0,0146246599332134	0,0342851697490898	-0,384135564168293	-411897471391
2927249	2935781	2928167	2936273	2912613	2908071	293025	2931555	2957604	2842522	2903438	2859932	TIGRmainrole:not available											5	5	5	267	267	267	21838	0	16363	6886100000	39	293039894104004	291898555755615	293980293273926	286863098144531	0,0279806343732561	0,0666886685062269	0,617680231730144	33724327305647	0,369580197124172	0,555699720855769	-0,0940399169921875	-101011518626359	0,280369525014158	0,357597058850393	0,114133834838867	124717705262814
3065173	3080085	3049505	3100879	3080762	3067539	3058253	3059699	3111744	3022997	3019496	3023192	Fatty acid and phospholipid metabolism	+	B.thermo_air_B.thermo_N2									13	13	13	464	464	464	35308	0	10847	19760000000	142	306492099761963	308306007385254	307656536102295	302189502716064	0,00846766438295969	0,0282634345847335	0,430260340372723	482896183005892	0,58597733454044	0,731471706853809	-0,116442362467446	-0,591529992642639	0,238702054814374	0,31495996790109	-0,181390762329102	-138353368605017
3063936	3075899	3072785	3185222	3152253	3168336	3208243	3224031	3172151	3067607	3056819	3063227	Fatty acid and phospholipid metabolism			+	B.thermo_air_B.thermo_CO2-O2	+	B.thermo_air_B.thermo_CO2-N2	+	B.thermo_N2_B.thermo_CO2-N2			6	6	6	363	363	363	32251	0	32331	32238000000	107	307087345123291	316860370635986	320147476196289	30625509262085	0,155261292733145	0,241553544064497	0,0832246144612618	174864751432591	0,0011594291717064	0,0282707479701078	-130601437886556	-82834583400207	0,000655641073429161	0,00491236603257728	-0,97730318705241	-960927627810404
3215219	3226802	3196279	3228196	3213372	3190329	323816	3240451	3259731	3153362	3150985	3164508	Fatty acid and phospholipid metabolism	+	B.thermo_air_B.thermo_N2									11	11	11	528	528	528	26108	0	30702	53831000000	138	321276664733887	321063232421875	324611396789551	315628490447998	0,00453805929863976	0,018152237194559	0,564815521240231	574907952037638	0,0410793328699986	0,146583082899532	-0,333473205566406	-297159454698599	0,887495834964618	0,910079979320664	0,0213413238525391	0,150714547676458
3445574	3465678	3466315	3489915	3491086	3459017	3470301	3483663	347798	3480444	3463347	3481631	Fatty acid and phospholipid metabolism											8	8	8	462	462	462	88747	0	15706	334070000000	213	345918922424316	348000602722168	347731437683105	34751407623291	0,151525589755253	0,237474978902139	-0,159515380859375	-176951323270206	0,0816897802755918	0,218486560408027	-0,181254069010421	-231380974100673	0,171570318069169	0,239973118425077	-0,208170572916671	-166337649826651
3014467	3011098	3022734	3096485	3106875	3090297	3005905	2996086	3039724	3058603	3076525	3014868	Transcription					+	B.thermo_air_B.thermo_CO2-N2			+	B.thermo_CO2-O2_B.thermo_CO2-N2	9	9	9	515	515	515	26134	0	31504	16913000000	100	301609973907471	309788589477539	301390476226807	304999847412109	0,143025319788622	0,22653267210682	-0,338987350463867	-181910744655548	0,880143002085606	0,930382378649741	0,0219497680664063	0,160667574886809	0,000161760509828443	0,00243621131468897	-0,817861557006836	-137573081016115
3288709	3287089	3286544	3290609	3300417	3298085	3263366	3266806	3302718	3271943	3276135	3277761	Cellular processes DNA metabolism	+	B.thermo_air_B.thermo_N2					+	B.thermo_N2_B.thermo_CO2-N2			76	76	76	66	66	66	13385	0	32331	88122000000	737	328744773864746	329637031555176	327762985229492	327527961730957	0,00277152219101342	0,0132535612467693	0,121679941813149	657368720216938	0,479394178799926	0,647602662589373	0,0981788635253906	0,779187797443217	0,0421413385138645	0,0771900930272382	-0,0892283121744839	-294588900275761
32217	3220175	3218077	3244845	3245834	3242056	3211154	3216477	3225121	3211542	3214349	3216677	Protein fate					+	B.thermo_air_B.thermo_CO2-N2	+	B.thermo_N2_B.thermo_CO2-N2	+	B.thermo_CO2-O2_B.thermo_CO2-N2	16	16	16	467	467	467	36344	0	25273	58718000000	218	321998405456543	324424514770508	321758422851563	321418952941895	0,033327853383565	0,07661811594496	0,0579452514648438	318648761178584	0,598570894485577	0,741498068274682	0,0239982604980469	0,570965060479869	9.56602e+09	0,00195382720331548	-0,242610931396484	-157198477974519
2821642	2842142	2856387	293607	2921891	2921104	2867593	2854646	2827595	2856173	2863156	2866163	TIGRmainrole:not available					+	B.thermo_air_B.thermo_CO2-N2	+	B.thermo_N2_B.thermo_CO2-N2	+	B.thermo_CO2-O2_B.thermo_CO2-N2	14	14	14	491	491	491	36829	0	80208	4952600000	104	284005680084229	292635517120361	284994487762451	286183052062988	0,107011047138624	0,179797840462644	-0,217735926310219	-207180573155577	0,558427258815247	0,709183228859988	-0,0988807678222656	-0,637559386565771	0,00152439754095244	0,0075012433450828	-0,862983067830402	-770828492410243
2794117	2794436	2792247	2819371	2826258	2807383	2863976	286679	2851454	2802189	2803412	2806415	TIGRmainrole:not available	+	B.thermo_air_B.thermo_N2	+	B.thermo_air_B.thermo_CO2-O2	+	B.thermo_air_B.thermo_CO2-N2			+	B.thermo_CO2-O2_B.thermo_CO2-N2	9	9	9	679	679	679	13294	0	26381	3745400000	66	279360008239746	281767044067383	286073989868164	280400543212891	0,00189044341434766	0,0103696381404658	-0,104053497314453	-72814044666819	0,000146977025244009	0,015359099137999	-0,671398162841797	-14096705958372	0,0123321386415637	0,0302919583436103	-0,240704854329429	-433180889414612
3306697	3319866	3307345	3330511	3327905	3316483	3303156	3293695	3310159	3283987	3287436	328543	Protein fate	+	B.thermo_air_B.thermo_N2					+	B.thermo_N2_B.thermo_CO2-N2			33	33	33	696	696	696	49961	0	32331	107840000000	530	331130294799805	332496643066406	33023365020752	328561744689941	0,0042953726568803	0,0176548099285549	0,256853739420571	583646564561641	0,23459773718324	0,416019987271612	0,0896644592285156	139820568309767	0,0877883616333234	0,139991922133995	-0,136636098225914	-224852629696245
2561712	2634103	2662185	2602675	2810279	2776212	268804	2686832	2696862	2714151	2690782	271049	Mobile and extrachromosomal element functions											5	5	5	469	469	469	1535	0	51793	1456200000	34	261933307647705	272972221374512	26905782699585	270514087677002	0,049499925980289	0,102860570421436	-0,858077367146809	-278627655045026	0,0770489332063543	0,212283595632573	-0,712452570597332	-236727994710228	0,194500437335644	0,266544257414932	-110389073689779	-155683063275794
3146893	3165974	3134149	3128438	3116698	3102584	3153403	3159455	3137638	3128008	3125884	3130661	Transcription											7	7	7	529	529	529	19471	0	12209	31954000000	116	314900550842285	311590709686279	315016536712646	312818412780762	0,0899297761033557	0,15766771556546	0,208214441935223	222680212609791	0,923226094762817	0,956572079771956	-0,011597951253254	-0,102589527887805	0,049632658884315	0,0879932156914551	0,330984751383465	278365583714826
2872631	2891775	2829946	2745959	2747661	2759128	2797482	2822702	283379	2775589	280176	2788221	Protein synthesis	+	B.thermo_air_B.thermo_N2			+	B.thermo_air_B.thermo_CO2-N2			+	B.thermo_CO2-O2_B.thermo_CO2-N2	6	6	6	297	297	297	27955	0	17856	3452500000	51	286478404998779	275091609954834	2817991065979	278852348327637	0,0182032668699146	0,0492015836411459	0,762606938680015	385638241043635	0,0918922265595216	0,236687196226373	0,467929840087891	220739576191147	0,00370438423250137	0,0133411519098057	113868014017741	607730692187815
3585999	3583081	3581493	3573749	3584055	3581297	3568282	3586745	3593139	3598306	358944	3575334	Protein synthesis											12	12	12	649	649	649	13158	0	73468	713390000000	356	358352432250977	357970008850098	35827220916748	358769302368164	0,573909117582656	0,663777056925057	-0,0416895548502652	-0,611510491726301	0,920696770673011	0,954627480860818	0,0080210367838518	0,105984932511276	0,31748840370525	0,396793973113602	0,038241068522133	114114666339971
3160708	3125895	3169979	3126282	3160249	3184232	3031754	3019472	3067008	3167821	3175629	316441	Amino acid biosynthesis			+	B.thermo_air_B.thermo_CO2-O2					+	B.thermo_CO2-O2_B.thermo_CO2-N2	16	16	16	607	607	607	35078	0	23154	32041000000	147	315219440460205	315692119598389	30394115447998	316928653717041	0,283941099268317	0,387239597905237	-0,170920689900715	-123641674670999	0,00449934666600793	0,0470181726597829	112782923380534	576262977564939	0,83683046361208	0,870093599194987	-0,0472672780354806	-0,21974226643115
2628771	2598853	2658636	2652544	261988	2694729	2647225	2437158	2503851	2597954	25923	2652822	Biosynthesis of cofactors, prosthetic groups, and carriers Regulatory functions											4	4	4	131	131	131	37208	0	68791	390110000	20	262875328063965	265571765899658	252941150665283	261435890197754	0,607870694328585	0,694443396583652	0,143944422403973	0,555956380613945	10000001	0	0	0	10000001	0	0	0
2865918	2883482	2876097	2860823	2880437	2862293	2883298	2877668	2889339	2770695	2773363	2780772	Unknown function	+	B.thermo_air_B.thermo_N2					+	B.thermo_N2_B.thermo_CO2-N2			8	8	8	42	42	42	29903	0	14591	4602700000	51	287516593933105	286785087585449	288343524932861	277494335174561	7.12233e+09	0,00161007929805055	100222587585449	169385461038112	0,247074436561288	0,431863680632216	-0,0826930999755859	-135436211199157	0,417852614129263	0,491727109444933	0,0731499989827462	0,902440287267871
2802528	276452	2761653	2813487	2829171	2809562	2735641	2748124	2746614	2733108	2751269	2742053	Regulatory functions							+	B.thermo_N2_B.thermo_CO2-N2	+	B.thermo_CO2-O2_B.thermo_CO2-N2	8	8	8	36	36	36	33514	0	70178	2593600000	61	277623329162598	281740665435791	274345970153809	274214363098145	0,074004341422414	0,14011989518051	0,340896606445313	240437628807411	0,0756683615197581	0,210461621489365	0,327736536661785	238389172314332	0,0466224649898692	0,0837519220480663	-0,411734263102215	-284518141677251
3024694	3016854	2997309	2933752	2932444	2949827	2973664	2967664	3061202	2956594	2973857	294956	Protein fate	+	B.thermo_air_B.thermo_N2			+	B.thermo_air_B.thermo_CO2-N2					14	14	14	726	726	726	19169	0	11985	11002000000	143	30129524230957	293867435455322	30008430480957	296000385284424	0,00824321085197632	0,0277626875646697	0,529485702514648	486604326454174	0,718597244340625	0,828453718258735	0,121095021565758	0,386805298330468	0,00167316508373462	0,00791964806301053	0,742780685424805	752092355179356
2685115	2690116	266807	2620965	2763561	2595482	2685555	2678282	2742758	2599866	2693438	2636247	Protein fate											4	4	4	273	273	273	20464	0	71687	1319900000	30	268110008239746	266000289916992	270219841003418	264318389892578	0,247691635480928	0,345702451017348	0,379161834716797	13522503112719	0,381053666278124	0,564252544296453	-0,21098200480143	-0,983476472123874	0,709492924491439	0,758318244026333	0,210973103841148	0,400153453287314
3113754	3109207	3107042	306288	302712	3032281	3069802	3056102	3116991	3070882	3064306	3075693	Protein synthesis	+	B.thermo_air_B.thermo_N2			+	B.thermo_air_B.thermo_CO2-N2					14	14	14	564	564	564	34072	0	12331	21743000000	184	311000099182129	304076023101807	308096485137939	30702938079834	0,000497387049908696	0,00504830937730459	0,397072474161785	1032018537912	0,19253255525204	0,371603071680389	0,290361404418945	156545092605501	0,00363357410306113	0,013213802408937	0,692407608032227	610931262183971
2817541	2834168	2824817	2822458	2851077	2835527	2819046	2808669	2861052	2846786	2838216	2844368	DNA metabolism											10	10	10	51	51	51	28156	0	83269	3793700000	76	282550849914551	283635406494141	282958927154541	284312305450439	0,0318519420259447	0,0741389976641334	-0,176145553588867	-323408487017958	0,81920977195433	0,893072948114146	-0,0408064524332659	-0,244034756281174	0,320409832394553	0,39977494569061	-0,108455657958984	-113329982346245
3231543	3226824	3224878	3206423	3225265	3208078	3160717	3169162	3162854	3213752	3208344	3210734	DNA metabolism	+	B.thermo_air_B.thermo_N2	+	B.thermo_air_B.thermo_CO2-O2					+	B.thermo_CO2-O2_B.thermo_CO2-N2	46	46	46	561	561	561	79427	0	32331	51367000000	473	322774848937988	321325531005859	316424446105957	32109432220459	0,00263708112789344	0,0129852311644126	0,168053944905601	666214536510143	3.87975e+09	0,0141901756766819	0,635042190551761	19746480182055	0,0842452338532109	0,135647563364079	0,144934336344406	228580892180753
3324147	3341828	3344172	3379217	3344936	333628	3360554	3343726	3324629	3335114	3329871	33154	Regulatory functions											17	17	17	585	585	585	28811	0	14086	130920000000	287	333671531677246	335347785949707	334296951293945	332679481506348	0,315020073052482	0,420026764069977	0,0992050170898438	114782852618306	0,633887070677286	0,764531561748449	-0,0625419616699219	-0,514715010140543	0,313584619987609	0,392903082690357	-0,167624155680336	-11517366177552
3046655	3050247	3048001	3056356	3054287	3073586	3069569	3053751	3085683	3124417	3117867	3108696	Unknown function	+	B.thermo_air_B.thermo_N2									9	9	9	65	65	65	16504	0	14853	20279000000	82	304830093383789	306140975952148	306966781616211	311699295043945	0,000125165468724698	0,00236388454857278	-0,686920801798504	-14683822900392	0,0826534493142166	0,219858175175816	-0,213668823242188	-230313624667524	0,102241329586768	0,158298881011289	-0,131089528401695	-211215883229069
3193975	3187122	3193709	3191627	3196774	3203577	3172927	3172045	31938	3204271	3203637	3205284	TIGRmainrole:not available	+	B.thermo_air_B.thermo_N2									23	23	23	669	669	669	45929	0	32331	46408000000	284	319160213470459	319732627868652	317959060668945	320439720153809	0,00504962836370663	0,0196711371244133	-0,127950032552082	-558231607883176	0,182389922427736	0,356256951284083	0,12011400858561	161137248771036	0,237357767889386	0,314019904102107	-0,0572420756022147	-138831148487254
2844245	2545102	2848443	2584438	2482108	2751282	2533047	2528142	2808264	2582138	245619	2831385	Fatty acid and phospholipid metabolism											1	1	1	69	69	69	2217	0	58971	2379800000	20	27459300994873	260594272613525	262315082550049	262323760986328	0,456863462461522	0,555987182701951	122692616780599	0,822761552248644	0,419488452187461	0,593531533414173	122779401143392	0,898979457669086	0,333641281483352	0,413859526365789	139987500508627	109856152938925
3175123	3169748	3152981	3095324	3116902	3116333	3117045	3120455	3169187	313741	3140639	3134387	DNA metabolism	+	B.thermo_air_B.thermo_N2			+	B.thermo_air_B.thermo_CO2-N2					29	29	29	422	422	422	735	0	32331	32061000000	254	316595039367676	310951976776123	313556232452393	313747863769531	0,0145928663247994	0,0412359025693196	0,284716924031574	412164454858277	0,16871556840331	0,335824321869445	0,303880055745442	167766970471993	0,00441182239610622	0,0148488198478428	0,564306894938152	579379918698983
3297789	3308089	3281347	3228675	3244374	3244522	3243243	3244028	3285672	3277747	32839	328349	DNA metabolism					+	B.thermo_air_B.thermo_CO2-N2					38	38	38	485	485	485	90963	0	32331	81044000000	409	329574127197266	323919067382813	325764770507813	328171272277832	0,155817649962245	0,241914603271249	0,140288035074875	174558564169542	0,0763138837599365	0,21065511686941	0,38093694051107	237608212927382	0,00383888710745353	0,0136932552086441	0,565508524576828	601853252615226
2603716	2600751	2649271	2605834	2639485	2559971	2647359	2481722	262149	2708345	2690483	2715567	TIGRmainrole:not available	+	B.thermo_air_B.thermo_N2									7	7	7	383	383	383	28238	0	49835	906360000	35	26179126739502	260176315307617	258352355957031	270479831695557	0,00749841643351224	0,0256597186211015	-0,868855794270832	-499849462684992	0,557382827755958	0,709087893049536	0,343891143798828	0,639334301468582	0,593540642627722	0,65311372557781	0,161495208740234	0,579145403422956
27752	2771692	2721308	2711535	2754326	2714734	2551553	2665947	2718187	2757795	2759854	2757629	Protein synthesis											9	9	9	335	335	335	3486	0	43712	1906400000	44	275606689453125	272686519622803	264522876739502	275842590332031	0,898844703115774	0,930656694690309	-0,0235894521077462	-0,135388267122884	0,100937434782978	0,246529995137725	110838063557943	21235533894615	0,258546984981554	0,334920551353169	0,292017618815105	131592668069458
2886059	2920886	2907413	2850941	283229	2805082	287449	2875213	2918468	287128	2856888	2902271	Regulatory functions					+	B.thermo_air_B.thermo_CO2-N2					8	8	8	672	672	672	14185	0	1337	5441000000	55	290478610992432	282943782806396	288939056396484	287681312561035	0,171142941339761	0,260025731648597	0,279729843139648	166550036958241	0,434118739342828	0,609516041898808	0,153955459594727	0,868511916239409	0,0108043095269625	0,0274901459124593	0,753482818603516	450220322065425
3496508	3487367	3457666	3487289	3493342	3500047	3508832	3497267	3545804	3552831	3549331	3550885	Amino acid biosynthesis	+	B.thermo_air_B.thermo_N2									24	24	24	646	646	646	49981	0	32331	427390000000	483	348051376342773	349355926513672	351730117797852	355101547241211	0,00390413399222968	0,0167384135528928	-0,705018361409508	-59909248948633	0,121335304595489	0,277364922848751	-0,367872873942055	-196157518765687	0,348301891663422	0,428127057271362	-0,130456288655601	-10615010428335
2876259	2858377	2861077	292007	2932794	2922736	2856613	2868241	2927633	28868	2881568	2900432	TIGRmainrole:not available					+	B.thermo_air_B.thermo_CO2-N2	+	B.thermo_N2_B.thermo_CO2-N2			10	10	10	566	566	566	19653	0	18523	5783600000	90	286523761749268	292519969940186	288416213989258	288959980010986	0,0369531292072521	0,0829083741010828	-0,243623097737633	-307940095202361	0,451097319202195	0,6255501213202	-0,189246495564781	-0,834184151096959	0,000903093463630501	0,00587996661254619	-0,599622090657554	-884232823289259
2877784	2872459	2873541	284109	2833939	2853378	2981277	2984315	3020769	2874018	2867707	2876939	TIGRmainrole:not available			+	B.thermo_air_B.thermo_CO2-O2	+	B.thermo_air_B.thermo_CO2-N2			+	B.thermo_CO2-O2_B.thermo_CO2-N2	5	5	5	626	626	626	10301	0	13809	6647000000	62	287459449768066	284280261993408	299545402526855	287288799285889	0,619106047632233	0,70458140584843	0,0170656840006522	0,538015388230435	0,000699797145085409	0,0217830473034033	-120859527587891	-944834560103134	0,00575259098054499	0,0177213081652739	0,317920049031578	538417129071933
3182449	3179792	3170718	315319	3174895	3178866	3116423	3123677	3148927	3203558	3202132	3200778	TIGRmainrole:not available	+	B.thermo_air_B.thermo_N2									16	16	16	683	683	683	26418	0	24923	39840000000	243	317765293121338	316898365020752	312967586517334	32021556854248	0,00253964244570806	0,0127580691212001	-0,245028177897137	-672980445103913	0,0101703212675756	0,0685676498362356	0,479771931966148	458170736730831	0,377099228174435	0,456746506261644	0,0866934458414725	0,992578058234725
3238471	3244931	3226606	320497	3198397	3181019	321073	3209544	3209515	3213247	3222196	3226444	Unknown function					+	B.thermo_air_B.thermo_CO2-N2					20	20	20	786	786	786	29828	0	28878	55837000000	247	323666954040527	319479522705078	320993003845215	322062911987305	0,0727382898357757	0,138425418922165	0,160405476888023	24203147488151	0,00765517827292006	0,0592567503348257	0,267396291097008	496932176665428	0,00940275539587532	0,025305971652076	0,418742497762043	468641510011677
2909056	2905696	2901494	296029	2956576	2931473	2871122	2885448	2895021	2937167	2949631	2926671	DNA metabolism	+	B.thermo_air_B.thermo_N2			+	B.thermo_air_B.thermo_CO2-N2			+	B.thermo_CO2-O2_B.thermo_CO2-N2	7	7	7	533	533	533	14227	0	22227	7019400000	97	290541515350342	294944648742676	288386383056641	29378231048584	0,00974696911457948	0,0308757492971392	-0,324079513549805	-463822245463612	0,0415534735331615	0,146842347292307	0,215512593587238	296002330822001	0,00911052942933011	0,024924402530516	-0,44031270345052	-472904195785687
3174331	3182771	3170804	3149228	3158831	3159228	3115834	3120984	3125811	3159486	3172477	3173892	DNA metabolism			+	B.thermo_air_B.thermo_CO2-O2	+	B.thermo_air_B.thermo_CO2-N2			+	B.thermo_CO2-O2_B.thermo_CO2-N2	40	40	40	565	565	565	9969	0	32331	36480000000	440	317596855163574	315576229095459	312087650299072	316861839294434	0,273696249321051	0,375671392812334	0,0735028584798201	126763751419733	0,000271958496033016	0,0180852399861956	0,550920486450195	12050136739635	0,0138407963201659	0,0328608715181008	0,202063878377281	418692330292703
3006728	3013087	301387	2991499	3009182	3013492	2994042	2990756	3004192	3001225	299481	2990856	DNA metabolism	+	B.thermo_air_B.thermo_N2									20	20	20	422	422	422	69196	0	26979	12398000000	197	301122856140137	300472412109375	299633007049561	299563045501709	0,0144587967284227	0,0409345820091209	0,155980428059895	413298049363111	0,0324199597594054	0,128886959586984	0,148984909057617	321546461497197	0,411356149800886	0,486385423753466	0,0650437672932931	0,916296588458042
323785	3124235	325583	3175266	3059974	3065974	3290575	3273515	3175231	3148082	3189482	321246	Regulatory functions											9	9	9	376	376	376	26276	0	226	53506000000	50	320597190856934	310040512084961	324644012451172	318334159851074	0,643601863351071	0,72636458405431	0,22630182902018	0,499578190172219	0,500273432661686	0,662952927521781	-0,404685338338219	-0,740194449559063	0,13089237530621	0,193228249090652	105566660563151	189566152920967
311217	310817	3125203	316659	3173614	3152197	3104915	3113785	3092323	3022631	3010112	299982	Biosynthesis of cofactors, prosthetic groups, and carriers	+	B.thermo_air_B.thermo_N2			+	B.thermo_air_B.thermo_CO2-N2	+	B.thermo_N2_B.thermo_CO2-N2	+	B.thermo_CO2-O2_B.thermo_CO2-N2	6	6	6	497	497	497	20236	0	88003	25621000000	55	311518096923828	3164133644104	310367431640625	301085395812988	0,000237507823876845	0,00322146975658411	104327074686686	124745028715831	0,227308044135617	0,407538809522558	0,115067164103191	142490502846128	0,00384119515116481	0,0136362427866351	-0,489526112874348	-601754612974123
3494288	3496632	3510611	3554069	3546377	3552517	3537192	352854	3500972	3414657	3408947	340728	Biosynthesis of cofactors, prosthetic groups, and carriers	+	B.thermo_air_B.thermo_N2			+	B.thermo_air_B.thermo_CO2-N2	+	B.thermo_N2_B.thermo_CO2-N2			17	17	17	637	637	637	31763	0	32331	437530000000	556	350051040649414	355098762512207	352223472595215	341029472351074	8.46138e+09	0,00180348312310806	0,902158101399742	162160378981214	0,145777744251485	0,310440814905273	-0,217243194580078	-180271159875816	0,000844866016806911	0,00557387270380135	-0,504772186279297	-899713373302403
2730121	2644677	27274	2815562	2801345	2804739	279723	2791917	2814214	282641	2827675	2779458	TIGRmainrole:not available					+	B.thermo_air_B.thermo_CO2-N2					6	6	6	324	324	324	20492	0	2609	2658000000	54	270073280334473	280721530914307	280112037658691	281118087768555	0,0265762488926362	0,0644744119476638	-110448201497396	-34283317410105	0,0253149498019659	0,112229610788716	-100387700398763	-348160909847664	0,0198765827490477	0,0425804380442962	-106482632954916	-375408150207863
282474	2830322	2836181	2765055	2758992	276336	2786012	2799793	2795815	273765	2754318	2772988	TIGRmainrole:not available	+	B.thermo_air_B.thermo_N2	+	B.thermo_air_B.thermo_CO2-O2	+	B.thermo_air_B.thermo_CO2-N2			+	B.thermo_CO2-O2_B.thermo_CO2-N2	9	9	9	462	462	462	34993	0	90464	2867200000	66	28304141998291	276246910095215	279387302398682	275498542785645	0,00215592628271121	0,0112864632063338	0,754287083943684	703116629944957	0,00225737613575949	0,0358971878980015	0,365411122639973	694540354818901	5.54102e+09	0,00150211902944781	0,679450988769531	180480921731714
3467603	3454029	3507495	3161544	3149123	3158414	3538101	3527013	3413736	3129285	3134027	313143	Energy metabolism	+	B.thermo_air_B.thermo_N2			+	B.thermo_air_B.thermo_CO2-N2			+	B.thermo_CO2-O2_B.thermo_CO2-N2	15	15	15	528	528	528	25198	0	16334	225370000000	224	347637557983398	31563606262207	34929500579834	313158073425293	2.8142e+09	0,000912779986359976	344794909159343	214104899667475	0,718621929299743	0,827829828791752	-0,165743509928383	-0,386769220708368	4.13965e+09	0,0013417863356076	320015144348145	194262317948908
2710221	2483835	2558309	2666614	2562406	2678432	2581408	2515399	2521908	2665513	2696917	2699335	Energy metabolism											8	8	8	408	408	408	29632	0	13204	640500000	29	258412170410156	263581733703613	253957195281982	268725471496582	0,201253146172019	0,293805962904747	-10313294728597	-152791618172217	10000001	0	0	0	0,534390932656951	0,599080361347003	-0,516955693562824	-0,679006534390806
3184674	3168666	3199291	3181593	3190293	3192057	3214771	3212749	3181951	315123	3158947	3148443	Energy metabolism							+	B.thermo_N2_B.thermo_CO2-N2			11	11	11	429	429	429	3932	0	21541	44259000000	133	318421039581299	318798122406006	320315704345703	315287322998047	0,0288600406710386	0,0679166887715924	0,313371022542317	333909627486005	0,242248273243604	0,424951107620375	-0,189469019571941	-137105645155273	0,709289415291222	0,758644561118516	-0,0377082824707031	-0,400452796521813
3076849	3100357	309565	3088824	311332	3114898	3050597	3047537	3059139	3101837	3102241	3095345	Cell envelope									+	B.thermo_CO2-O2_B.thermo_CO2-N2	11	11	11	57	57	57	33412	0	26881	22725000000	150	30909517288208	310568065643311	305242443084717	309980754852295	0,304271044367083	0,40972238104304	-0,0885581970214844	-117750379992707	0,00845990908645082	0,0625093282498866	0,385272979736328	483022303627161	0,254578330203853	0,331507677147551	-0,147288004557289	-132903057265603
324251	3227412	3247641	3276667	3276373	3273931	3255479	3244332	3210012	3208055	3198858	3195726	TIGRmainrole:not available	+	B.thermo_air_B.thermo_N2			+	B.thermo_air_B.thermo_CO2-N2	+	B.thermo_N2_B.thermo_CO2-N2			17	17	17	48	48	48	31832	0	12597	65565000000	226	323918762207031	327565689086914	323660736083984	320087966918945	0,00573848426750041	0,0211402926595324	0,383077621459961	538785087805241	0,871514399324673	0,92661741730523	0,0258013407389299	0,172372880702895	0,004012519934759	0,0138487667192724	-0,364691416422524	-594629339167927
2862899	2863398	2785525	2654373	2673001	2689701	2762826	2762282	284901	2716413	2739223	2753742	TIGRmainrole:not available					+	B.thermo_air_B.thermo_CO2-N2			+	B.thermo_CO2-O2_B.thermo_CO2-N2	4	4	4	209	209	209	23992	0	1866	2661000000	35	283727416992188	267235813140869	279137287139893	273645935058594	0,0229118991899607	0,057841884249444	100814819335938	359244121047484	0,30155906191334	0,493490948075186	0,459012985229492	118514496488067	0,0040548468961032	0,0138347293411668	164916038513184	592926392513437
280134	2836361	2741458	2726883	2718943	2742037	2775913	279587	2868555	2781048	2758534	2802279	Transport and binding proteins											11	11	11	464	464	464	28575	0	8085	2882300000	63	279305286407471	272928771972656	281344623565674	278062057495117	0,703979408023306	0,778027612422794	0,124322891235352	0,408278696648404	0,632871383391966	0,764567162594918	-0,20393498738607	-0,516305524211936	0,0890657129534902	0,140973437381798	0,637650171915688	223549742676105
301209	3037181	2961049	2940714	2941603	2934573	2971258	2984736	3047034	2909582	293558	2937159	TIGRmainrole:not available											13	13	13	612	612	612	26803	0	76567	10245000000	94	300343990325928	293896312713623	300100936889648	292744026184082	0,0344737936473372	0,07876707522485	0,759997685750328	315121309393096	0,943712766375678	0,969558832308719	0,0243059794108085	0,0751378903443733	0,0457160146247285	0,0823219538713409	0,644767761230469	286461725742796
3408899	3417667	3388876	3314779	332843	332608	3366882	3374925	3396723	3391679	3389392	3387069	TIGRmainrole:not available					+	B.thermo_air_B.thermo_CO2-N2			+	B.thermo_CO2-O2_B.thermo_CO2-N2	31	31	31	622	622	622	59368	0	32331	170050000000	457	340514755249023	332309646606445	337950973510742	33893798828125	0,141489015919938	0,224576182715476	0,157676696777344	182840661884457	0,10613387363135	0,254130699055098	0,256376902262367	207907587039985	0,000990418794297057	0,00602740580529352	0,82051213582357	863197580029062
2822306	284301	2828978	2831752	2876642	2866333	2800239	2787508	2782893	2795654	2791439	2794687	DNA metabolism	+	B.thermo_air_B.thermo_N2							+	B.thermo_CO2-O2_B.thermo_CO2-N2	8	8	8	468	468	468	22016	0	65084	3600900000	61	283143138885498	285824203491211	279021320343018	279392681121826	0,00384222697028147	0,0165682157215606	0,375045776367188	601710539310126	0,00675785595753799	0,0578172120811584	0,412181218465168	514712978004205	0,14600457251513	0,211147252783763	-0,268107096354168	-180137520162187
3459223	3465938	3467045	3433225	3433591	3434493	344469	3445972	3458743	3421306	3421777	3426605	Transcription	+	B.thermo_air_B.thermo_N2			+	B.thermo_air_B.thermo_CO2-N2	+	B.thermo_N2_B.thermo_CO2-N2			37	37	37	685	685	685	62251	0	32331	271050000000	539	346406898498535	343376960754395	344980163574219	34232292175293	0,000162752805	0,00266843060505495	0,408395131429032	13735921116271	0,0491711836158979	0,16349418552286	0,142672220865883	279280255816428	0,000254734466876145	0,00306297653316397	0,302991231282547	122533698251147
326444	3268719	3269389	3222668	3203328	3213589	3222141	3225476	3267951	3265728	328022	3272029	Amino acid biosynthesis					+	B.thermo_air_B.thermo_CO2-N2					12	12	12	602	602	602	31171	0	29449	71972000000	183	326751594543457	32131950378418	323852272033691	327265892028809	0,314269574903718	0,419776370417499	-0,0514310201009138	-114986973615714	0,12218984712104	0,278015157601992	0,289929707845047	195545552669093	0,000722661058240183	0,00510657648263561	0,543206532796219	936988910471515
3140918	3138926	3151916	3107054	3123266	3113828	3107246	3111272	3121841	3053584	3063642	3067758	Amino acid biosynthesis	+	B.thermo_air_B.thermo_N2			+	B.thermo_air_B.thermo_CO2-N2	+	B.thermo_N2_B.thermo_CO2-N2			12	12	12	401	401	401	43529	0	32331	26873000000	137	314391975402832	311471614837646	311345329284668	306166152954102	0,000146865487310973	0,00251865870193072	0,822582244873047	140994264211108	0,00683366994743635	0,0581259251924382	0,304665247599285	513102041006203	0,00922756740864136	0,0249696969261058	0,292036056518555	471177297619387
331925	3332523	3336685	3284569	3284799	3289978	332382	3338432	3326807	3290867	3286009	3289233	Amino acid biosynthesis	+	B.thermo_air_B.thermo_N2			+	B.thermo_air_B.thermo_CO2-N2			+	B.thermo_CO2-O2_B.thermo_CO2-N2	17	17	17	604	604	604	37729	0	32331	106690000000	209	332948570251465	328644866943359	332968673706055	328870277404785	0,0017021533193401	0,00973031705921618	0,407829284667969	748680910224289	0,978155050417627	0,990339680803452	-0,00200780232746922	-0,029131748903285	0,00148596142664709	0,00738522829043604	0,430370330810547	776039224126324
2626893	2670414	2644523	2489097	2600504	2535505	2707459	259785	2564236	2634964	2662089	2541642												3	3	3	96	96	96	51755	0	44078	108670000	14	264727649688721	254170188903809	262318153381348	261289825439453	10000001	0	0	0	10000001	0	0	0	0,0382871624944403	0,0717162805015206	105574544270833	304306453486469
2567382	2661238	2535194	2751277	2734587	2721048	2603936	2542466	2444093	2706856	2722885	2736686	Unknown function					+	B.thermo_air_B.thermo_CO2-N2			+	B.thermo_CO2-O2_B.thermo_CO2-N2	4	4	4	39	39	39	16675	0	2107	1153800000	33	258793792724609	273563747406006	253016490936279	272214241027832	0,0258013694479499	0,0630043260496584	-134204610188802	-34606967536832	0,389928794938543	0,574487237658699	0,577729543050129	0,963342424390651	0,0190054844281929	0,0415501133173542	-147699610392253	-380599162401362
3019096	3021986	304898	2891661	2866173	288918	3075199	3061333	3023558	2936493	2946424	2962528	Protein synthesis	+	B.thermo_air_B.thermo_N2			+	B.thermo_air_B.thermo_CO2-N2			+	B.thermo_CO2-O2_B.thermo_CO2-N2	4	4	4	484	484	484	10366	0	40834	12255000000	52	303002052307129	288233833312988	305336322784424	294848136901855	0,0025819313484208	0,0127981447569563	0,815390268961586	670005390407313	0,267341984900916	0,452686717488472	-0,23342831929525	-128756976511284	0,000294322665683373	0,00329951198897676	147682189941406	118089532245446
3506652	3509789	3478892	3468317	3481555	3483822	3495489	349545	352642	3497511	350143	3510146	Transcription											52	52	52	696	696	696	76778	0	32331	395790000000	793	349844398498535	34778980255127	35057861328125	350302886962891	0,685018935678145	0,759887176231816	-0,0458475748697893	-0,436473915177687	0,633364191499622	0,764531198155072	-0,0734214782714844	-0,51553362114232	0,133684557208862	0,195991813961074	0,205462137858078	187738557347953
3374935	3366977	339059	3498575	3481402	3418335	3450675	3439892	3363158	3333498	3345905	3387756	Protein synthesis											5	5	5	652	652	652	10341	0	75271	218430000000	99	337750053405762	346610374450684	341790809631348	335571937561035	0,288680464934133	0,391200048757245	0,217809041341141	122233508375286	0,228025123878262	0,40732693068852	-0,404078165690109	-142224112055637	0,0250377163683718	0,0508599933313928	-0,886034647623703	-349374285115831
3181601	3199112	3186541	3189735	3191164	3172306	3200145	3209983	3228805	3187119	318878	3192663	Biosynthesis of cofactors, prosthetic groups, and carriers											17	17	17	576	576	576	35574	0	14199	47941000000	224	318908424377441	3184401512146	321297798156738	318952045440674	0,94021793399217	0,956240734503284	-0,00436210632324219	-0,0798151735737319	0,0731294118268955	0,205351880043662	-0,23893610636393	-241535748187343	0,589518871379388	0,650608909864299	0,0468273162841797	0,585718006097037
3076722	3077863	3031657	2990038	2984986	2983405	3045179	3035079	3095248	3029953	3038762	3046665	Protein synthesis					+	B.thermo_air_B.thermo_CO2-N2					16	16	16	599	599	599	33887	0	14329	16582000000	132	306208057403564	298614311218262	305850219726563	303845977783203	0,213037544256963	0,306215815059141	0,236207326253254	147974986440393	0,888838866936264	0,935518893760974	0,0357844034830741	0,148898615345563	0,00777091690118611	0,022238842801667	0,759374618530273	494824626541855
3143435	3144189	3140004	315216	3118394	3088059	3168596	3173542	3161684	3164796	3129121	3162558	Transcription			+	B.thermo_air_B.thermo_CO2-O2							7	7	7	478	478	478	13062	0	51814	34583000000	97	314254264831543	311953754425049	316794052124023	315215816497803	0,454046527602816	0,5530101381089	-0,0961558024088554	-0,828327429423005	0,00229230382224925	0,0356770265101134	-0,253978729248047	-691697056875504	0,282864141379587	0,360470457091422	0,230050404866535	123964773065634
3529564	3534863	3518076	3475837	3489098	3480453	3491198	3497848	3513946	3520707	3515896	3512667	Protein synthesis					+	B.thermo_air_B.thermo_CO2-N2					39	39	39	634	634	634	84374	0	32331	431160000000	543	352750053405762	348179588317871	350099716186523	35164234161377	0,113207624888945	0,187256958242025	0,110772450764976	202224675143653	0,0340428481196565	0,132107922543919	0,265033721923828	316431432425225	0,0019136352006841	0,0087254742636697	0,457046508789063	725785953309086
2967548	3006111	297115	2855161	2846268	2847796	2964521	2984769	296405	2941099	2908689	2927342	TIGRmainrole:not available					+	B.thermo_air_B.thermo_CO2-N2			+	B.thermo_CO2-O2_B.thermo_CO2-N2	5	5	5	592	592	592	11149	0	40956	8393200000	56	298160305023193	284974136352539	297111320495605	292570991516113	0,0225143024520533	0,0573231045366271	0,55893007914225	361211266816031	0,497281287075717	0,660183777669486	0,10489781697591	0,745705967732844	0,000471271584497333	0,00423292730412966	131861559549967	104646141845253
2940582	2942238	2917517	2447243	249312	2765663	3010124	2961419	2979846	2933001	2908998	2960345	TIGRmainrole:not available					+	B.thermo_air_B.thermo_CO2-N2			+	B.thermo_CO2-O2_B.thermo_CO2-N2	4	4	4	34	34	34	10462	0	79215	7881400000	39	293344573974609	256867561340332	298379669189453	293411445617676	0,970229208495492	0,978095931807618	-0,00668780008951941	-0,0397074261710638	0,0365165567025444	0,13804579445949	-0,503509521484375	-309162781325253	0,0216052909721749	0,0455636334363688	364770189921061	365868706503925
3482079	3498994	3466702	3418105	3423099	3414056	344775	3447979	3479309	3432697	3434658	3447689	Transcription	+	B.thermo_air_B.thermo_N2			+	B.thermo_air_B.thermo_CO2-N2					26	26	26	569	569	569	44206	0	32331	289350000000	356	348259162902832	341842041015625	345834579467773	343834838867188	0,0133081511057564	0,0383315858104025	0,442432403564453	423580063730499	0,159024194871117	0,322680162408383	0,242455800374344	172816135225729	0,00269150284039021	0,010816794434021	0,641712188720703	662568268575255
311566	3129816	3090863	3119771	3125935	3099759	3099914	309072	3127714	3123632	3126411	3092238	TIGRmainrole:not available											8	8	8	424	424	424	17126	0	13796	26233000000	58	311211318969727	311515483856201	310611591339111	311409358978271	0,906295497623154	0,933190395068148	-0,0198052724202498	-0,125347959861307	0,725423966588231	0,833041807785386	0,0599714914957659	0,376850749930095	0,836996526445759	0,869659805526569	-0,0304177602132185	-0,219514113577221
3485976	3481072	3521664	3388148	339313	3383827	3598516	3591885	3480938	3175051	3169096	3152552	TIGRmainrole:not available	+	B.thermo_air_B.thermo_N2			+	B.thermo_air_B.thermo_CO2-N2	+	B.thermo_N2_B.thermo_CO2-N2	+	B.thermo_CO2-O2_B.thermo_CO2-N2	14	14	14	669	669	669	19943	0	32331	331230000000	305	349623756408691	338836860656738	355711288452148	316556625366211	2.16304e+09	0,000827500753149726	330671374003093	22876718740003	0,204729774389441	0,383507887236558	-0,608753204345703	-151341402657183	0,00117619010019137	0,0065193287709492	107868957519531	825235545351828
2860647	2795759	2849473	2754613	2771194	2761723	2836878	2848896	2791997	2622574	269383	2616669	TIGRmainrole:not available	+	B.thermo_air_B.thermo_N2			+	B.thermo_air_B.thermo_CO2-N2					8	8	8	37	37	37	21873	0	58106	2906500000	54	283529281616211	276251010894775	282592353820801	264435787200928	0,0039053274971291	0,0166955548014803	190935071309408	599042517833353	0,741283177203095	0,846602098554355	0,0936934153238944	0,3538959507305	0,0241471647035858	0,0493874109369636	0,727827707926433	353382806464641
3209588	3211731	3204512	3138144	3163906	315701	3147991	3154287	3205112	316081	3168946	316751	DNA metabolism	+	B.thermo_air_B.thermo_N2			+	B.thermo_air_B.thermo_CO2-N2					52	52	52	396	396	396	16102	0	32331	41327000000	464	320861015319824	315301971435547	316913013458252	316575527191162	0,000202073595044869	0,00287136956006614	0,42854944864909	129994481804715	0,0960076618311068	0,24051234462142	0,394800821940105	21681598384968	0,00224452521648677	0,00961662959132693	0,555904388427734	695600171488394
2623626	2512891	25311	2649733	2630999	2662937	2679477	2653179	2634067	2672195	2710179	2677493	TIGRmainrole:not available											10	10	10	243	243	243	61996	0	24025	899140000	42	25558723449707	264788990020752	265557460784912	268662223815918	0,0226817578455353	0,0575530318121406	-130750020345052	-360377756681647	0,0532600893278052	0,170129935996897	-0,997023264567058	-271502114817947	0,0606101162137379	0,103992731041062	-0,920176188151043	-25911545263883
2611028	2627934	2627987	2680931	2665758	2676205	2489295	2576109	2586115	2607263	2606102	2645732	Protein synthesis					+	B.thermo_air_B.thermo_CO2-N2	+	B.thermo_N2_B.thermo_CO2-N2	+	B.thermo_CO2-O2_B.thermo_CO2-N2	3	3	3	276	276	276	16657	0	10339	906540000	25	26223165512085	267429828643799	255050621032715	261969909667969	0,862650791847568	0,900052434571029	0,0261732737223284	0,184427596639962	0,0831644089527386	0,22081584446072	0,718103408813477	229753359290389	0,00195978382669597	0,00888157351247324	-0,519817988077801	-721203926089312
2754768	2783647	2735212	2658635	259958	2673918	2711545	2677643	2752641	2684134	2704156	2731207	TIGRmainrole:not available					+	B.thermo_air_B.thermo_CO2-N2					14	14	14	212	212	212	84027	0	43508	1661300000	70	275787563323975	264404430389404	271394329071045	270649890899658	0,0586769027947222	0,117040025360596	0,513765970865883	262198774965011	0,164415238738334	0,329958154011225	0,43932278951009	169968698966996	0,0129805295646782	0,031469869237293	113831329345703	426705248901479
3264263	3281875	3225082	3102584	3106824	3106696	3149776	3151526	3199496	3249822	3249824	3253855	Biosynthesis of cofactors, prosthetic groups, and carriers					+	B.thermo_air_B.thermo_CO2-N2					26	26	26	564	564	564	44391	0	15826	53573000000	296	325707321166992	310536804199219	316693305969238	325116691589355	0,743455753848354	0,804960801699378	0,0590629577636719	0,350769172580905	0,0182419615291146	0,0963465332747097	0,901402791341148	385389118178528	0,000841123507253018	0,00557384510806333	15170529683431	900753376925268
3346696	3364431	3323478	3211663	3226372	3229967	326196	3273612	3319693	3344887	3339726	3345868	Fatty acid and phospholipid metabolism					+	B.thermo_air_B.thermo_CO2-N2					72	72	72	586	586	586	13527	0	32331	106910000000	768	334486846923828	322266731262207	328508834838867	334349365234375	0,914375119548689	0,936983295581486	0,0137481689453125	0,114477989579759	0,0481191356476147	0,162582668481433	0,597799936930336	281403234602211	0,000737935297386496	0,00518991286982672	122201283772787	931917233132824
272691	2547315	2650228	2796108	2795405	2820126	2743054	2729859	2763596	2811862	2811749	2820163	Cellular processes									+	B.thermo_CO2-O2_B.thermo_CO2-N2	9	9	9	397	397	397	2822	0	19724	2284500000	45	264148406982422	280387935638428	274550285339355	281459121704102	0,0293132256416512	0,0688745396178639	-173107147216797	-33223832231181	0,120915744459586	0,276838394592135	-10401865641276	-196459701408977	0,0367926469444106	0,0696165439011627	-162395222981771	-308387569144319
2789891	2787127	2799086	2884386	2882299	2872481	2768184	2765792	2731216	2802237	2826298	2823635	Regulatory functions					+	B.thermo_air_B.thermo_CO2-N2	+	B.thermo_N2_B.thermo_CO2-N2	+	B.thermo_CO2-O2_B.thermo_CO2-N2	12	12	12	429	429	429	36038	0	49563	3390100000	96	279203453063965	287972202301025	275506401062012	28173900604248	0,0396345640685149	0,087477469808024	-0,253555297851563	-30078400484315	0,0414481081695604	0,147181024883658	0,369703928629555	296258133541837	6.98518e+09	0,00167982384145241	-0,876875559488933	-170220414256874
2654654	2692852	261898	2672035	2569264	2628118	2602204	2605999	2651129	2631981	2613527	2703742	TIGRmainrole:not available											10	10	10	112	112	112	12262	0	14085	1235900000	32	265549564361572	262313899993896	261977710723877	264974975585938	0,876918749406481	0,913023568816797	0,0574582417805978	0,165038196158104	0,248866513578353	0,433959129159869	0,357185363769531	134824460035465	0,426871784779622	0,49879767328089	0,323567072550457	0,883496474516395
2699927	2650868	2708345	2655007	2639331	2587433	274279	2714044	266245	2656485	2525294	2625947	TIGRmainrole:not available											14	14	14	214	214	214	79205	0	46415	1000100000	55	268638000488281	262725715637207	270642795562744	260257511138916	0,126298295057877	0,205269124429577	0,838048299153645	192666974823667	0,534794322867897	0,690559659625537	-0,20047887166341	-0,67830023291279	0,0951548528028547	0,149500406247689	0,591229120890301	217613443421738
3260625	3266372	3256538	3190534	3206709	3211263	3203846	3206894	3236103	3247931	3251001	3258311	DNA metabolism					+	B.thermo_air_B.thermo_CO2-N2					21	21	21	511	511	511	53533	0	67862	66021000000	179	326117820739746	320283508300781	321561431884766	325241432189941	0,105055833807917	0,177512235607488	0,0876363118489536	208810220094713	0,012948030991673	0,0766921835660629	0,455637613932289	427020437928983	0,00107546998022013	0,00631309346656776	0,583429972330727	844810342427951
3262704	3252971	3250687	3289721	3288749	329253	3244616	3240444	3264078	3269729	3263712	3257585	Unknown function					+	B.thermo_air_B.thermo_CO2-N2	+	B.thermo_N2_B.thermo_CO2-N2	+	B.thermo_CO2-O2_B.thermo_CO2-N2	12	12	12	657	657	657	3057	0	32331	77899000000	218	325545387268066	329033355712891	32497127532959	326367530822754	0,181282679427215	0,270473757705405	-0,0822118123372348	-161654486955878	0,520573317989499	0,678182336793088	0,0574137369791714	0,70343426578647	0,000826681621160002	0,00550259954084626	-0,348794301350907	-904821082378955
3475951	3474073	3457243	3439074	3423049	3417608	3455597	3459346	3438432	3483569	347119	3491616	Protein synthesis					+	B.thermo_air_B.thermo_CO2-N2					7	7	7	487	487	487	1356	0	16458	325960000000	369	346908912658691	342657737731934	345112495422363	348212509155273	0,195899731009406	0,286832579652634	-0,130359649658203	-155075536508373	0,109738712177396	0,259785980445841	0,17964299519857	204961137784305	0,00834978432832684	0,0234896762896893	0,425118764241539	484828532949278
3364194	3423756	335097	3262239	3355876	3273418	3337632	3318228	3400738	3389546	3323906	3365203	Protein synthesis											6	6	6	318	318	318	75309	0	28226	147920000000	101	337964019775391	329717788696289	335219955444336	335955123901367	0,532797086937279	0,627413775619906	0,200889587402344	0,681800943268747	0,458570301575999	0,63231701338896	0,274407704671226	0,819402290191447	0,0900559590084162	0,142389644625184	0,824623107910156	222554013932238
3455796	3469125	3442592	3427642	3422691	3412062	3449881	3453432	3472008	3468123	3470022	3472105						+	B.thermo_air_B.thermo_CO2-N2			+	B.thermo_CO2-O2_B.thermo_CO2-N2	9	9	9	531	531	531	22418	0	19312	286340000000	254	345583763122559	342079811096191	345844039916992	347008323669434	0,139718093033939	0,222951224392124	-0,142454783121742	-183926123671993	0,812654001062475	0,891238983174214	-0,0260276794433594	-0,253117307268098	0,0172083565289892	0,0386410535914501	0,350395202636719	392270847377125
2709909	2720816	2724391	2541844	2418088	2542813	2670925	2651725	2629848	2682299	2658878	2677944	Cell envelope	+	B.thermo_air_B.thermo_N2			+	B.thermo_air_B.thermo_CO2-N2					7	7	7	305	305	305	31055	0	10545	1021900000	36	271837177276611	250091514587402	265083274841309	267304019927979	0,00572460300692504	0,021141355659238	0,453315099080402	539148247035341	0,00591299558151893	0,0544069970802654	0,675389607747395	534309185626649	0,00641890713836505	0,0191029751363319	217456690470378	522194900244424
3360366	3363947	3344801	3272609	3284945	3288842	330858	3303975	3322029	3294925	3296602	331657	Protein synthesis	+	B.thermo_air_B.thermo_N2	+	B.thermo_air_B.thermo_CO2-O2	+	B.thermo_air_B.thermo_CO2-N2			+	B.thermo_CO2-O2_B.thermo_CO2-N2	26	26	26	529	529	529	5982	0	32331	112720000000	386	335637092590332	328213157653809	331152801513672	330269889831543	0,00413964599700321	0,0173981741620529	0,536721547444664	589579376236315	0,00495693185804185	0,0489999412724002	0,448430379231773	561095552472894	0,000630144836584855	0,00481818436588728	0,742394765218101	970845633897593
3244364	3236706	3247518	3242855	3229988	3242134	3252561	3247143	3218415	3230946	3237044	3234615	TIGRmainrole:not available											15	15	15	589	589	589	37949	0	32331	63956000000	200	324286270141602	323832588195801	323937301635742	323420143127441	0,0775033440422435	0,144724642441837	0,0866127014160156	236188577422402	0,768360153919302	0,869381983900958	0,0348968505859375	0,31521216948824	0,437486566891925	0,508411902755931	0,0453694661458357	0,861617581749142
2658907	2647703	2647025	2589013	2602041	25738	2649706	2647639	2682226	2620036	2650141	2664485	Cellular processes Transport and binding proteins					+	B.thermo_air_B.thermo_CO2-N2			+	B.thermo_CO2-O2_B.thermo_CO2-N2	3	3	3	63	63	63	53776	0	12713	1024400000	32	26512113571167	258828468322754	265985698699951	264488735198975	0,667290159695979	0,745765481847491	0,0632400512695313	0,463216974783687	0,505874605961632	0,665552651548442	-0,0864569346110038	-0,729942989707785	0,00222418852987631	0,00961236260303066	0,62926737467448	697292724909843
2841228	2922361	2759634	2565633	2641812	2603783	290008	2886163	2929483	2740755	2777913	2472418	Protein synthesis					+	B.thermo_air_B.thermo_CO2-N2			+	B.thermo_CO2-O2_B.thermo_CO2-N2	4	4	4	267	267	267	17007	0	26473	3384800000	40	284107418060303	260374279022217	29052417755127	266369495391846	0,172994274519985	0,261507049223726	17737922668457	1656339808573	0,257869308755705	0,441759717458543	-0,64167594909668	-131815033327592	0,0102168614022668	0,02672515851014	237331453959147	457566902179246
3404816	3401779	3429193	3389663	3403568	3392282	3467603	3459757	3420573	3310234	3316003	3299601	TIGRmainrole:not available	+	B.thermo_air_B.thermo_N2					+	B.thermo_N2_B.thermo_CO2-N2			23	23	23	858	858	858	31002	0	32331	205020000000	368	341192932128906	339517097473145	344931106567383	33086124420166	0,000479572636895761	0,00496890537672553	103316879272461	104176492824676	0,0919312231274288	0,23637149285664	-0,373817443847656	-220701483730452	0,158071866461033	0,22424848039334	0,167582194010414	173329717358577
3066127	30708	3065369	3025788	3047392	3049181	3050465	3047547	3072866	310185	3090441	3094754	Energy metabolism	+	B.thermo_air_B.thermo_N2									6	6	6	336	336	336	24332	0	85633	20604000000	87	306743221282959	304078712463379	305695934295654	309568157196045	0,00163718533976152	0,00950459348997738	-0,282492955525715	-756429594903103	0,269451706682613	0,455205365908386	0,104729334513348	128090181395598	0,0258767240081441	0,0523503331019577	0,266451517740887	34574990021579
2584574	2687173	2681617	2704698	2734147	2683207	2660173	2640187	2651431	2683834	2473905	2565747	TIGRmainrole:not available											6	6	6	361	361	361	19123	0	32008	988820000	33	265112113952637	270735054016113	265059680938721	257449531555176	0,330828106007467	0,436810207224019	0,766258875528973	110584081933044	0,988368395771693	0,995170655894003	0,00524393717448035	0,015509582835771	0,197663864294073	0,270134575309315	-0,562294006347656	-154315921141883
3435495	3446824	3437872	3393342	3377353	3384221	3417697	3409734	3420784	3394655	3400805	3393456	Fatty acid and phospholipid metabolism	+	B.thermo_air_B.thermo_N2			+	B.thermo_air_B.thermo_CO2-N2			+	B.thermo_CO2-O2_B.thermo_CO2-N2	16	16	16	611	611	611	2818	0	32331	218110000000	275	34400634765625	338497200012207	34160717010498	339630508422852	0,000450223844066894	0,00483261852768205	0,437581380208329	105884522375981	0,0073235953212381	0,0585487429233407	0,239916483561196	503191774552599	0,00067399848283199	0,00499966038757461	0,550914764404297	954078403407318
2896744	2891769	2878466	2755684	2802099	2778575	2835485	2819348	2875194	2824104	2810704	2805543	Protein synthesis	+	B.thermo_air_B.thermo_N2			+	B.thermo_air_B.thermo_CO2-N2					8	8	8	28	28	28	33539	0	46691	4062700000	79	288899307250977	277878608703613	28433422088623	281345062255859	0,000626480268633539	0,00584192850500775	0,755424499511719	972312059507002	0,0592004436762232	0,181572849262714	0,456508636474609	261352373591345	0,00159432169209606	0,00774310632871409	110207049051921	761753050583542
3040162	3004817	3032356	3005103	2993691	2976411	3054711	3040983	3015931	2938043	2942546	2966078	Amino acid biosynthesis	+	B.thermo_air_B.thermo_N2									10	10	10	466	466	466	29509	0	49771	12909000000	73	302577838897705	29917350769043	303720817565918	294888916015625	0,00508631782680875	0,0196092666604617	0,768892923990887	557115782892398	0,50474807232259	0,666467896938582	-0,114296595255531	-0,731997994509515	0,0663080606236981	0,112346952715834	0,340433756510418	250645101371932
2940748	2945899	2948414	2935744	2959089	2980827	2934009	2949515	2923836	2916372	2893151	2916178	Cellular processes	+	B.thermo_air_B.thermo_N2									8	8	8	477	477	477	25465	0	50093	7903400000	102	294502048492432	295855312347412	293578643798828	2908567237854	0,0105073550873141	0,0323236572995312	0,364531199137367	453871778047386	0,30198466265852	0,493084331997114	0,092339197794594	118394157259417	0,363584390070727	0,442534143343227	-0,135326385498047	-102432461582083
275423	2752036	2775856	2784589	2779464	2735934	2715228	2745967	2792796	2753675	2756623	272795	Protein synthesis											7	7	7	587	587	587	19826	0	17327	2259300000	53	276070728302002	276666259765625	275133037567139	274608287811279	0,285110704379168	0,388479608158648	0,146244684855144	123292098326266	0,713672950506305	0,8253782818899	0,0937684377034493	0,394014492369562	0,746684124709166	0,792388633410225	-0,0595525105794259	-0,346130550105991
2936179	2913501	2957804	2937607	2927017	2918612	2933198	2881121	2928538	2910192	2909859	2944472	Regulatory functions											8	8	8	503	503	503	22076	0	12606	7304900000	86	293582801818848	292774543762207	291428565979004	292150764465332	0,451618833406967	0,551855282099259	0,14320500691732	0,833146280144404	0,362645025471404	0,548655297067905	0,215424855550133	102656944212662	0,592637027816982	0,653566426386924	0,0808264414469413	0,580619620164839
2891991	2908375	2874794	2574682	2618209	2586263	2923615	2887534	3032689	2581789	2899763	2332195	TIGRmainrole:not available					+	B.thermo_air_B.thermo_CO2-N2			+	B.thermo_CO2-O2_B.thermo_CO2-N2	9	9	9	431	431	431	29506	0	4013	4003500000	29	289172019958496	259305152893066	294794597625732	26045825958252	0,155877367464216	0,241755750786497	287137730916341	17452576796806	0,276841729007109	0,462879370899887	-0,562257766723633	-12579345978938	5.12993e+08	0,00144315612893621	298668797810873	184028310165281
2739264	270477	2758999	2791832	2757095	2768117	2698815	2788384	2754951	2795449	2789087	2833837	Central intermediary metabolism											12	12	12	426	426	426	33036	0	89691	2473400000	74	273434467315674	277234783172607	274738368988037	280612449645996	0,0273518361156915	0,0657148783971203	-0,717798868815105	-33970397425774	0,691592743139958	0,80685820032995	-0,130390167236328	-0,426652608826936	0,114309096884107	0,171982707824625	-0,380032857259117	-201374994410595
2958633	2955435	2950609	2889058	2873989	2887323	2857964	2879113	290922	288262	2912095	2901983	TIGRmainrole:not available	+	B.thermo_air_B.thermo_N2			+	B.thermo_air_B.thermo_CO2-N2					12	12	12	167	167	167	67876	0	78057	6596700000	104	295489234924316	288345680236816	288209896087646	2898899269104	0,00333752993185662	0,0151355460739516	0,559929529825844	625193805880421	0,00842599895672878	0,062574804434996	0,727933883666992	483575424196035	0,000175454669732246	0,00256473443696842	0,714354197184242	134757247329329
3131554	3133687	3128378	3083183	3108055	3098983	308592	3085972	3116189	3151178	3161166	3151883	Cell envelope	+	B.thermo_air_B.thermo_N2			+	B.thermo_air_B.thermo_CO2-N2					34	34	34	521	521	521	75173	0	13373	28201000000	289	313120632171631	309674053192139	309602680206299	315474243164063	0,00273879676290773	0,0132242225574703	-0,235361735026043	-659472547757987	0,0260663424174967	0,113835996885963	0,351795196533203	34495010343643	0,00973823477041966	0,0259744329923	0,344658533732098	463941964643839
3050777	3044707	3042092	3073255	3051935	3019084	3063366	3065301	3096664	3046927	3028824	3037555	TIGRmainrole:not available											10	10	10	405	405	405	26704	0	60397	17624000000	71	304585857391357	304809131622314	307511024475098	303776874542236	0,237269081884639	0,335232452814282	0,0808982849121094	1388627629963	0,057776285478142	0,177950959272677	-0,292517344156902	-26367530345907	0,895529651386963	0,915171151623003	-0,0223274230957031	-0,139860850547551
3269696	3274877	325107	3157276	3171018	3169341	3249548	3250294	3310989	3238833	32517	3245714	Transport and binding proteins					+	B.thermo_air_B.thermo_CO2-N2			+	B.thermo_CO2-O2_B.thermo_CO2-N2	32	32	32	508	508	508	79124	0	32331	68862000000	388	326521415710449	31658784866333	327027702331543	32454158782959	0,071541813998225	0,137022318979912	0,197984059651695	243566944876466	0,826208971455006	0,896029447915993	-0,050628662109375	-0,234365134260516	0,000296179708205293	0,00329555182786636	0,993357340494793	117899567692669
3354835	3348268	3347895	3281131	3281921	3275434	3333352	3346088	3363472	3298055	3297268	3299623	Protein fate	+	B.thermo_air_B.thermo_N2			+	B.thermo_air_B.thermo_CO2-N2			+	B.thermo_CO2-O2_B.thermo_CO2-N2	23	23	23	495	495	495	67863	0	32331	116440000000	319	335033226013184	327949485778809	334763679504395	329831504821777	2.49773e+08	0,00090892873197413	0,520172119140625	220633007067754	0,779846752760537	0,874935428902351	0,0269546508789063	0,298977771364179	2.01614e+09	0,00115617687919509	0,7083740234375	232850686650476
3070578	3082084	3072387	3080209	3111303	3084887	3082866	3089966	3097781	3084969	3051004	3072517	TIGRmainrole:not available											10	10	10	491	491	491	26526	0	12445	21924000000	107	307501640319824	309213275909424	309020404815674	306949653625488	0,62827942132717	0,712846309216835	0,0551999409993513	0,523515526417218	0,0533123397105822	0,169556419557786	-0,151876449584961	-271407237724185	0,172477467078035	0,240564923679468	-0,171163558959961	-165888666139804
2816437	2830622	2803753	2609822	2555637	2568179	2770141	2752999	2823078	278225	2799943	2807158	Regulatory functions					+	B.thermo_air_B.thermo_CO2-N2			+	B.thermo_CO2-O2_B.thermo_CO2-N2	5	5	5	481	481	481	15916	0	33701	2421900000	47	281693725585938	257787914276123	278207244873047	27964506149292	0,128654067705126	0,207965188533097	0,204867680867515	191061929525753	0,19575845517132	0,376339842201894	0,348648071289063	155136671314487	0,000190772412655089	0,00268341195536545	239058113098145	131915105466299
3263095	32757	3258255	3236526	3242915	3232657	3241488	3234628	325134	3210178	3223101	3223857	Protein synthesis	+	B.thermo_air_B.thermo_N2			+	B.thermo_air_B.thermo_CO2-N2					14	14	14	442	442	442	36362	0	19064	66751000000	194	326568336486816	323736572265625	324248542785645	321904525756836	0,00241436030812702	0,0122942852550359	0,466383616129562	682165348666709	0,0310087649817431	0,125319953503564	0,231980641682945	326246011983241	0,00916561197546592	0,0248923997366479	0,283177693684898	472088114570888
3177859	3176904	3182305	3163409	3141261	3156887	3215427	3209053	3177855	3109999	3117188	3111017	TIGRmainrole:not available	+	B.thermo_air_B.thermo_N2			+	B.thermo_air_B.thermo_CO2-N2					16	16	16	748	748	748	1783	0	16028	39199000000	149	317902240753174	315385246276855	320077819824219	31127347946167	1.87516e+09	0,00077715105178211	0,662876764933269	237134755358332	0,13716832531779	0,297740741750633	-0,217557907104489	-185515206141598	0,0205965467001544	0,0438706444713288	0,251700719197594	371319117242952
2808203	2835548	2795992	273808	2628646	2766741	2793123	2786059	2843655	2634226	2554257	2590703	Transport and binding proteins	+	B.thermo_air_B.thermo_N2									10	10	10	265	265	265	53679	0	25338	1982600000	48	28132474899292	271115550994873	280761222839355	259306221008301	0,00105071092438331	0,00768461127048966	220185407002767	849971898617742	0,80687738904526	0,890914430319407	0,0563532511393241	0,26114170648199	0,079574608560009	0,129384668880015	102092107137045	233774309884331
3360466	3389492	3362832	3406567	3405334	34157	3391777	3398812	3406607	3402639	3394105	3400947	Fatty acid and phospholipid metabolism					+	B.thermo_air_B.thermo_CO2-N2					22	22	22	689	689	689	43554	0	32331	192570000000	353	337092971801758	340920066833496	339906539916992	33992301940918	0,0428912327764868	0,0923430292965632	-0,283004760742188	-292818946515193	0,0515629282642243	0,166895053209204	-0,281356811523438	-274643709693178	0,017840948643113	0,0398216383635949	-0,382709503173828	-388002166340765
3344751	3351206	3337697	3401604	3415948	341567	3393104	339769	3404816	333598	3324658	3335639	Fatty acid and phospholipid metabolism			+	B.thermo_air_B.thermo_CO2-O2	+	B.thermo_air_B.thermo_CO2-N2	+	B.thermo_N2_B.thermo_CO2-N2			19	19	19	622	622	622	33582	0	32331	170310000000	321	334455146789551	341107444763184	339853668212891	333209228515625	0,0818670828355268	0,149322356467733	0,124593098958336	231183534730702	0,000478631401218837	0,017505943499579	-0,539850870768227	-104229235598788	0,000410601158044814	0,00389940335442559	-0,665227254231766	-108423580920232
3368687	3353438	3397186	3237207	3226721	3235907	3428864	3410102	3322791	3271143	3272801	3276323	TIGRmainrole:not available	+	B.thermo_air_B.thermo_N2			+	B.thermo_air_B.thermo_CO2-N2			+	B.thermo_CO2-O2_B.thermo_CO2-N2	9	9	9	465	465	465	26119	0	32331	129070000000	149	337310371398926	323327827453613	338725242614746	327342262268066	0,00151522875267796	0,00904288519598207	0,996812184651695	77205662475883	0,707548500037892	0,822194960727114	-0,141487121582031	-0,40301528902606	0,000454600060048785	0,00415833551860576	139825439453125	105621192861772
340912	3411016	3425497	3374955	3367556	3365736	3414786	3415617	3376831	3557201	3544468	3528351	Protein fate	+	B.thermo_air_B.thermo_N2			+	B.thermo_air_B.thermo_CO2-N2					56	56	51	668	668	621	97031	0	32331	278830000000	818	341521110534668	336941566467285	340241165161133	354333992004395	0,000199148414479762	0,00288475179032821	-128128814697266	-130478548877902	0,40611695844498	0,584217414164214	0,127995808919273	0,927605097182234	0,00147584356139248	0,00743406334471685	0,457954406738281	777438648541205
2481015	2686399	2672082	2783117	2759278	2778057	2427191	2595426	2581005	2617043	247442	2604997	TIGRmainrole:not available									+	B.thermo_CO2-O2_B.thermo_CO2-N2	3	3	3	402	402	402	14684	0	15468	797930000	23	261316509246826	277348365783691	253454074859619	256548671722412	10000001	0	0	0	10000001	0	0	0	0,073780076674531	0,122774658841212	-160318692525228	-240717693232466
304516	3076778	2997172	3092571	3083974	3073457	3213998	320231	3276038	3096575	3124201	3119319	Cellular processes DNA metabolism			+	B.thermo_air_B.thermo_CO2-O2					+	B.thermo_CO2-O2_B.thermo_CO2-N2	12	12	12	509	509	509	23943	0	31897	32004000000	139	303970317840576	308333377838135	323078231811523	311336498260498	0,0404419210889398	0,0886040326941236	-0,736618677775066	-298739875095737	0,00420153249320181	0,0455321632411425	-191079012552897	-587189378354269	0,140604819131299	0,204329225462736	-0,436306635538738	-183380783585809
2602864	2657205	2442166	2623506	2506413	2640566	2616341	2537818	2671565	2633823	2742748	2566281	TIGRmainrole:not available											3	3	3	101	101	101	44853	0	54643	409200000	14	256741161346436	259016151428223	260857467651367	264761734008789	0,386135312976865	0,489892761021669	-0,802057266235352	-0,971899553602585	10000001	0	0	0	0,782639669485555	0,822930710298281	-0,227499008178711	-0,295045155118678
3249815	3252061	3248071	3224607	3213054	3204127	3309696	330084	3293563	3226243	3226024	3221529	TIGRmainrole:not available	+	B.thermo_air_B.thermo_N2	+	B.thermo_air_B.thermo_CO2-O2	+	B.thermo_air_B.thermo_CO2-N2			+	B.thermo_CO2-O2_B.thermo_CO2-N2	10	10	10	807	807	807	19381	0	32331	70883000000	140	324998207092285	32139289855957	330136642456055	322459869384766	0,000189843500432388	0,00289027043515432	0,253832499186196	132079251425439	0,000433396359796676	0,017612746510626	-0,513843536376953	-106927527145171	0,00395609338188999	0,0138138998416815	0,360530853271484	596934160881207
2870882	2808978	2863865	2972809	291034	2971692	2769418	2750385	2735254	2998929	2997569	2990067	Protein fate Purines, pyrimidines, nucleosides, and nucleotides	+	B.thermo_air_B.thermo_N2			+	B.thermo_air_B.thermo_CO2-N2			+	B.thermo_CO2-O2_B.thermo_CO2-N2	5	5	5	459	459	459	20796	0	5127	6477500000	55	284790840148926	295161380767822	275168590545654	299552154541016	0,00171757382855622	0,00974380286009839	-147613207499186	-746895282858325	0,0117940616522212	0,0746957237974008	0,962224960327148	438875457583914	0,0218467933319655	0,0459429744117921	-103705406188965	-364608837951662
3263012	3237293	3267103	3289097	3311988	3313744	3158204	314775	3075963	333993	333645	3334215	Purines, pyrimidines, nucleosides, and nucleotides	+	B.thermo_air_B.thermo_N2			+	B.thermo_air_B.thermo_CO2-N2			+	B.thermo_CO2-O2_B.thermo_CO2-N2	47	47	47	628	628	628	71394	0	32331	80127000000	405	325580291748047	33049430847168	312730541229248	3336865234375	0,00102557713778531	0,00761274173918248	-0,810621897379555	-855368010225767	0,00947612029733642	0,0666517499759768	128497505187988	467596567894623	0,0159799253882753	0,0364870884439794	-0,491401672363281	-401125567459712
3114388	3112786	3126215	3151967	3148001	3130585	3096527	308152	3143415	3112195	310035	3105782	Unknown function											12	12	12	457	457	457	31061	0	20346	27712000000	124	311779651641846	314351749420166	310715408325195	310610904693604	0,0983778001339344	0,169491544803499	0,116875330607098	214640408507557	0,607388330521798	0,746103381656919	0,10642369588216	0,556731262196714	0,0301675556793235	0,0590286424119047	-0,25721041361491	-329169209406813
300651	3019929	2995199	2941195	2974206	2960738	2984305	2977114	3024558	2976833	2986176	2989836	DNA metabolism					+	B.thermo_air_B.thermo_CO2-N2					39	39	39	405	405	405	14281	0	24694	11456000000	283	300721263885498	295871334075928	299532566070557	298428173065186	0,0477799249529921	0,100688768403763	0,22930908203125	282099252051537	0,508750139471661	0,667534936365059	0,118869781494141	0,724712835364038	0,0153886174758721	0,0354627954505801	0,48499361673991	405684731918682
2939779	2960975	2951309	2904294	2927347	2918028	2923809	2913885	2960424	2919557	2936049	2917907	DNA metabolism					+	B.thermo_air_B.thermo_CO2-N2					37	37	37	37	37	37	1336	0	14546	7633600000	221	295068740844727	291655616760254	293270606994629	292450428009033	0,0360282510440829	0,0814456826632904	0,261831283569336	310550855037566	0,308392076723956	0,501866082588595	0,179814656575523	116601330358742	0,0197601609241772	0,0423919423567599	0,341313680013023	376085999142553
3354052	3331757	3346283	337877	3365544	3345892	3328953	3333777	3338869	3302973	3299929	3318977	Biosynthesis of cofactors, prosthetic groups, and carriers	+	B.thermo_air_B.thermo_N2					+	B.thermo_N2_B.thermo_CO2-N2			9	9	9	556	556	556	19521	0	20533	129550000000	184	334403038024902	336340217590332	333386650085449	330729293823242	0,0140235528494526	0,0400060054519756	0,367374420166016	417067344290659	0,227339889431335	0,407097011307275	0,101637522379555	142478654408833	0,169445774662586	0,237894209060185	-0,193717956542969	-167398970754494
3341714	3347665	3342743	3344997	3339407	3325322	3337968	3340185	3359201	3322187	3319563	3315567	Protein fate	+	B.thermo_air_B.thermo_N2									25	25	25	692	692	692	37996	0	32331	128360000000	313	334404067993164	333657531738281	334578475952148	331910591125488	0,000721665491940728	0,00644745457470399	0,249348958333336	937324088678789	0,81512242110687	0,893276480958315	-0,0174395243326799	-0,249694520274962	0,290542299322273	0,367740720109939	0,0746548970540388	121686303150422
3091492	3096099	3107763	3048414	3090483	3067337	3079985	306548	3094503	3129554	3103453	3105666	TIGRmainrole:not available											8	8	8	55	55	55	19465	0	32331	23247000000	95	309845142364502	306874504089355	307998943328857	311289100646973	0,209190194804762	0,30272722662338	-0,14439582824707	-149517106408115	0,129060963819247	0,286954696151305	0,184619267781574	190787930529286	0,0858332247361114	0,137758168010271	0,297063827514648	226888576829099
2750854	2755742	2768545	2714024	2751224	277597	2655881	2670425	2728886	284028	2837123	2817088	TIGRmainrole:not available	+	B.thermo_air_B.thermo_N2									7	7	7	176	176	176	47349	0	74887	2347100000	57	275838069915771	274707298278809	268506374359131	283149700164795	0,00123556048019361	0,00808533437038978	-0,731163024902344	-81464450632191	0,0329579290683796	0,129269303557746	0,733168919881184	319818073255493	0,579158383610567	0,641549145589417	0,113077799479168	0,602785784482907
3064976	3063166	3058226	3074246	3088722	3061544	3012534	3004635	2981019	3044865	3033628	3044875	Transport and binding proteins	+	B.thermo_air_B.thermo_N2	+	B.thermo_air_B.thermo_CO2-O2					+	B.thermo_CO2-O2_B.thermo_CO2-N2	12	12	12	577	577	577	2815	0	10058	16736000000	127	306212272644043	307483730316162	299939594268799	30411226272583	0,00784553215084841	0,0266640864898994	0,210002263387047	493486079569625	0,0029229753410332	0,0375115168765927	0,627268473307293	648015598354551	0,19183711525168	0,263136282281743	-0,127145767211914	-156851898161384
315449	3133591	3159201	3222504	3222889	3210149	3165301	3160475	313757	3119308	3109169	3108835	Amino acid biosynthesis	+	B.thermo_air_B.thermo_N2			+	B.thermo_air_B.thermo_CO2-N2	+	B.thermo_N2_B.thermo_CO2-N2	+	B.thermo_CO2-O2_B.thermo_CO2-N2	8	8	8	729	729	729	16205	0	25592	37284000000	93	314909400939941	321851387023926	315444869995117	311243705749512	0,0129636857408224	0,0377033511214563	0,36656888326009	426868490447691	0,668952180685455	0,791809903189984	-0,0535462697346993	-0,460693448964326	0,00146549507619233	0,00740695985967038	-0,694199879964195	-778882296326775
3233961	3247346	3275804	3339611	3317224	3310326	3287421	3288745	320379	3227772	3200628	3224731	Cellular processes					+	B.thermo_air_B.thermo_CO2-N2	+	B.thermo_N2_B.thermo_CO2-N2			7	7	7	65	65	65	12768	0	29574	78894000000	95	325237045288086	332238731384277	325998573303223	321771049499512	0,082406523657438	0,149757044210594	0,346598307291664	230585776555244	0,816243921354447	0,893167432267432	-0,0761528015136719	-0,248140605222793	0,00993100174454171	0,0263003971600563	-0,700168609619141	-461329622633677
2739067	2739673	2718952	2716231	2711724	2725656	2675085	2690839	2736553	2736378	273106	2763748	TIGRmainrole:not available											3	3	3	158	158	158	22273	0	25284	1817500000	32	273256397247314	271787014007568	270082588195801	274372844696045	0,411990875837415	0,514385260878178	-0,111644744873047	-0,914934771514418	0,181582894162795	0,355154778288997	0,317382176717125	161513921143155	0,138255437401595	0,201307477700955	0,146938323974609	184833837648975
3538429	3553907	3521513	3513366	3519403	3511451	347974	3487161	3538853	3524704	3529001	3527981	TIGRmainrole:not available											32	32	32	669	669	669	33063	0	32331	457290000000	483	353794975280762	351473960876465	350191802978516	352722854614258	0,319692421216493	0,425116838195194	0,107210795084633	113522064470074	0,158445292162733	0,322848833473646	0,360318501790367	173127943182607	0,0740732904035046	0,122988057897133	0,23210016886393	240351717910168
3159477	3170186	3159499	3178811	31829	3179196	3171743	3170631	3180835	3132903	3152538	3158603	TIGRmainrole:not available					+	B.thermo_air_B.thermo_CO2-N2	+	B.thermo_N2_B.thermo_CO2-N2			12	12	12	524	524	524	35856	0	12868	38761000000	108	316305408477783	318030223846436	317440319061279	314801445007324	0,152890795688336	0,238611994944558	0,150396982828777	176182516048577	0,0778185235939815	0,214000939883449	-0,113491058349609	-235816533221542	0,0104742614789217	0,0270192454413015	-0,172480901082356	-454286444663838
3045081	305802	3031743	295389	2956287	293327	3014746	3018907	3066221	3034287	3029614	3033916	Cellular processes DNA metabolism					+	B.thermo_air_B.thermo_CO2-N2			+	B.thermo_CO2-O2_B.thermo_CO2-N2	30	30	30	409	409	409	10675	0	19726	14173000000	243	304494800567627	294781589508057	303329162597656	303260536193848	0,185680375766611	0,27510935515768	0,123425165812172	159619142494594	0,556054773205748	0,708630778048788	0,11656379699707	0,641594513102027	0,000768036762024948	0,00530158709342221	0,971320470174152	922293237496589
271574	2708689	2698011	2733714	2764258	2715199	2768438	2799464	2801914	2789516	2744372	2788169	DNA metabolism	+	B.thermo_air_B.thermo_N2	+	B.thermo_air_B.thermo_CO2-O2							8	8	8	288	288	288	47714	0	75404	2250700000	55	270748023986816	273772373199463	278993873596191	277401866912842	0,01327965513824	0,0383234921977835	-0,665385564168297	-423848181020991	0,00230775228391085	0,0355393851722272	-0,824585596720379	-690456458787947	0,117549370508794	0,17632405576319	-0,302435557047527	-198926512562434
3524193	3531433	3539199	3592963	359863	3588329	3547572	3547155	3537746	3583345	3570847	3559815	TIGRmainrole:not available	+	B.thermo_air_B.thermo_N2			+	B.thermo_air_B.thermo_CO2-N2			+	B.thermo_CO2-O2_B.thermo_CO2-N2	11	11	11	992	992	992	13684	0	32331	631030000000	599	353160820007324	359330711364746	354415740966797	357133560180664	0,00788014385732437	0,0265999426134117	-0,397272745768227	-492870421872995	0,0804529966837761	0,216763782961997	-0,125490824381508	-232771797055326	0,000301684882305379	0,003283300434433	-0,616989135742188	-117345015512402
2965986	2978119	2975417	2926197	2938967	2937631	2905768	2892414	2940955	2960689	2965494	2953751	Cell envelope					+	B.thermo_air_B.thermo_CO2-N2					21	21	21	405	405	405	77596	0	18343	8296000000	152	297317428588867	293426513671875	291304569244385	29599781036377	0,0580802699208951	0,116629559518137	0,131961822509766	263173990710578	0,0157931552887372	0,0875204022250856	0,601285934448242	402543393770447	0,00206749694555921	0,00912023060896091	0,389091491699219	711008624279802
3170112	3201009	3160722	310382	3113069	3099118	3147165	3151752	3195654	317716	3179083	3180301	TIGRmainrole:not available					+	B.thermo_air_B.thermo_CO2-N2					12	12	12	384	384	384	5225	0	24943	37653000000	185	317728061676025	310533561706543	31648567199707	31788480758667	0,904004752740839	0,932762856908251	-0,0156739552815743	-0,128433117174496	0,561957964920514	0,713048137622474	0,124240239461265	0,631576063460792	0,00498339227396484	0,0160134437079344	0,719449996948242	560271386852447
2875564	2872699	2835586	2773072	2771326	2758449	2848719	2865826	2911357	2792445	2795704	2804661	Protein synthesis	+	B.thermo_air_B.thermo_N2			+	B.thermo_air_B.thermo_CO2-N2			+	B.thermo_CO2-O2_B.thermo_CO2-N2	8	8	8	282	282	282	32493	0	10045	4058800000	69	28612829208374	27676155090332	287530078887939	279760341644287	0,00891659587208988	0,0290470765090788	0,636795679728191	475825877532099	0,570264126809335	0,719841602693751	-0,140177408854164	-0,617600180457815	0,0023783458200655	0,00998905244427512	0,93667538960775	684914918854357
3322446	3320039	3348364	3247726	3256629	3258591	3360995	3346051	3293993	3182654	3177447	3189753	TIGRmainrole:not available	+	B.thermo_air_B.thermo_N2			+	B.thermo_air_B.thermo_CO2-N2	+	B.thermo_N2_B.thermo_CO2-N2			18	18	18	796	796	796	3197	0	32331	96312000000	301	333028297424316	325431518554688	333367958068848	318328475952148	0,000112488897093961	0,0022083346640025	146998405456543	150871402797694	0,886013825253279	0,933889212064515	-0,0339635213216098	-0,15271911124381	0,00141501777138623	0,00725014260184489	0,759677886962891	786109371205981
3312337	3290119	3317282	3359535	3382288	3379808	3324714	331427	3353601	338313	3379575	3356218	Hypothetical proteins	+	B.thermo_air_B.thermo_N2			+	B.thermo_air_B.thermo_CO2-N2					16	16	16	699	699	699	24	0	32331	135610000000	259	330657920837402	337387657165527	333086166381836	337297439575195	0,00502135673089412	0,0196122100588849	-0,663951873779297	-559098217901765	0,167636183289542	0,334130430725614	-0,242823282877602	-168314016582708	0,0036537764504099	0,0132549408456476	-0,672974904378258	-610010369558253
2716798	2632895	242374	2626182	2772877	2717856	2607584	2618434	2590302	2910029	2917755	2498233	Cellular processes											3	3	3	125	125	125	3585	0	93441	1776700000	11	259114437103271	270563831329346	260544013977051	277533912658691	0,323427687810653	0,428936986856439	-184194755554199	-112526272244537	10000001	0	0	0	10000001	0	0	0
3167573	319152	3154352	3170062	3163079	3166856	3138992	3136974	3173174	3172659	3182252	3165753	Protein synthesis											11	11	11	772	772	772	19753	0	25981	39431000000	170	31711483001709	316666584014893	314971332550049	317355480194092	0,849400627629221	0,889961893555336	-0,0240643819173165	-0,202510971444243	0,251599564781342	0,436125785870975	0,214349746704102	133899761999246	0,70609060092181	0,75576531656455	0,0448239644368478	0,405163651306547
2793848	2776806	2778469	2765267	2791056	2753319	2707745	2700485	2728974	2802364	2847336	2835531	Protein synthesis			+	B.thermo_air_B.thermo_CO2-O2					+	B.thermo_CO2-O2_B.thermo_CO2-N2	12	12	12	421	421	421	42748	0	68857	2632900000	73	278304119110107	276988086700439	271240139007568	282841053009033	0,0353232023136485	0,0800945560060236	-0,453692754109699	-312594534472364	0,00221819799094652	0,0356617984698325	0,706398646036785	697794939507901	0,347910136338582	0,42799836079276	0,131603876749676	106247297247208
2583565	2679465	2557791	25942	290253	2885284	2871522	2597958	2631701	2662969	2596955	2638667	Transport and binding proteins											3	3	3	106	106	106	49005	0	89654	6463600000	22	260694046020508	279400501251221	270039348602295	263286380767822	10000001	0	0	0	0,375199196149663	0,560690933571968	-0,93453089396159	-0,996980674373973	0,154312047675526	0,220593732583135	-187064552307129	-175389858136888
2885386	2577072	2607733	2978471	2961831	2943559	2911299	2902583	2874714	2930795	2937071	2949406	Regulatory functions									+	B.thermo_CO2-O2_B.thermo_CO2-N2	5	5	5	321	321	321	15225	0	47603	6493100000	33	26900634765625	296128711700439	289619903564453	293909091949463	0,0642826860625482	0,12504532934201	-249027379353841	-25355714027806	0,104957756611001	0,252139898065508	-206135431925455	-208892846478838	0,0513029185614905	0,0904168458335489	-271223576863607	-275135564597883
3288578	3301192	3286867	317932	3187019	3183074	3263601	3269343	3304277	3301307	3291518	3283884	TIGRmainrole:not available					+	B.thermo_air_B.thermo_CO2-N2			+	B.thermo_CO2-O2_B.thermo_CO2-N2	53	53	53	595	595	595	11063	0	32331	80213000000	518	329221229553223	318313751220703	327907371520996	3292236328125	0,99735158394636	0,99735158394636	-0,000239054361976798	-0,00353123057840679	0,385196286580798	0,569234512391623	0,131385803222656	0,97402890113382	2.6845e+09	0,00114359742638271	109074846903483	216663754878173
2823201	2838788	279516	284525	2839153	2856562	2778157	281355	2853163	2812431	2833875	2823389	TIGRmainrole:not available											6	6	6	274	274	274	27047	0	79552	3650200000	55	281905002593994	284698829650879	281495666503906	282323150634766	0,782846248430519	0,838482844693708	-0,0418148040771484	-0,294754500417005	0,878577876667399	0,930071949033577	0,0409323374430315	0,162788691239988	0,111883630320416	0,169187112381075	-0,279383977254234	-203258099236913
2739648	2717512	2710029	2750127	2773512	2755369	2715634	2720303	2735144	2726982	2728894	2718348	TIGRmainrole:not available									+	B.thermo_CO2-O2_B.thermo_CO2-N2	9	9	9	389	389	389	27483	0	18978	1929800000	63	272239646911621	275966949462891	272369384765625	272474117279053	0,816554918766891	0,860381312712007	-0,0234470367431641	-0,247709827896339	0,909014194254831	0,947888643046912	-0,0129737854003906	-0,121688364237111	0,0305485283446813	0,0596176122538218	-0,372729619344074	-327833551893012
305784	3069478	3039713	2991157	3002142	2979837	2989034	299859	3018459	3091577	3120502	3117212	TIGRmainrole:not available	+	B.thermo_air_B.thermo_N2			+	B.thermo_air_B.thermo_CO2-N2					8	8	8	427	427	427	26867	0	12374	16999000000	106	30556770324707	299104499816895	300202770233154	310976371765137	0,012696100880245	0,0370696330984845	-0,540865580240883	-429496669023461	0,0118846801690024	0,074623549730689	0,536494572957359	437894674889305	0,0039084408514296	0,0137765610153228	0,646320978800457	598912250921472
2769558	2771947	2747669	2748531	2778126	263944	277865	2773505	2493983	2798799	2855994	2838125	TIGRmainrole:not available											4	4	4	225	225	225	24963	0	356	2541600000	45	27630578994751	272203216552734	268204593658447	283097286224365	0,0216565002785866	0,0559022463938602	-0,679148991902668	-365600158163135	0,438997071403266	0,615184593355343	0,81011962890625	0,858539388223622	0,392794883677061	0,471164257089701	0,41025670369466	0,956924413439252
3177522	3187001	3149853	3082069	3089858	3102175	3120256	3120145	3160103	3268414	3272961	3280519	Transport and binding proteins	+	B.thermo_air_B.thermo_N2			+	B.thermo_air_B.thermo_CO2-N2					19	19	19	739	739	739	29109	0	31266	43788000000	205	317145824432373	309136734008789	313350162506104	327396469116211	0,00093247223638389	0,00720854184810759	-102506383260091	-876884414857816	0,0939619791038519	0,237420337528386	0,379566828409832	218742354103054	0,00312782954352852	0,0118969230852067	0,800910313924156	636272848824612
293715	2926361	2934215	2901249	292115	291771	2982496	296591	3055974	2865239	2845466	2840503	TIGRmainrole:not available	+	B.thermo_air_B.thermo_N2					+	B.thermo_N2_B.thermo_CO2-N2			13	11	11	413	381	381	44213	0	14208	8048500000	96	293257522583008	291336975097656	300145988464355	285040283203125	0,0005609372916554	0,0054700551578422	0,821723937988281	100049065499087	0,0687673689525082	0,196881919329784	-0,688847223917644	-2472427295436	0,0503539762046266	0,0890602354935923	0,192054112752277	276955454717398
3228642	3229222	3259009	2679922	2726732	2692105	3331379	3314303	3199523	2707602	2702897	2718773	Cellular processes	+	B.thermo_air_B.thermo_N2			+	B.thermo_air_B.thermo_CO2-N2			+	B.thermo_CO2-O2_B.thermo_CO2-N2	25	25	25	656	656	656	53172	0	32331	44970000000	218	323895797729492	269958610534668	328173522949219	270975742340088	1.14851e+08	0,000244797320935226	529200553894043	477734893789625	0,372092820975823	0,557187100396754	-0,427770614624023	-100422050113322	6.21643e+08	0,000772391220091253	539371871948242	31290662069799
3037689	3043926	3058916	3026002	3038772	3012041	3028593	30231	299776	3052468	3047421	3056265	TIGRmainrole:not available											7	7	7	503	503	503	16272	0	10414	16169000000	93	304684371948242	302560482025146	301648445129395	305205154418945	0,486439635365557	0,585769117001946	-0,0520776112874337	-0,765888130664599	0,0561351796004738	0,173995270668418	0,303592681884766	266435197848408	0,100004368528826	0,155319284871334	0,212390263875328	213180793435153
3237306	322883	3240236	3001412	3020606	3023866	311437	3122297	3143743	302157	3039448	3007368	TIGRmainrole:not available	+	B.thermo_air_B.thermo_N2	+	B.thermo_air_B.thermo_CO2-O2	+	B.thermo_air_B.thermo_CO2-N2			+	B.thermo_CO2-O2_B.thermo_CO2-N2	14	14	14	673	673	673	31441	0	32331	32693000000	162	323545722961426	301529445648193	312680320739746	302279510498047	2.76782e+09	0,000938541947623593	212661997477213	215002768350736	0,00032217446520709	0,0174570830591842	108653831481933	115386567122649	9.35097e+08	0,000871393496648952	220162645975748	282434943546605
2886257	2904239	2861915	2802184	2760717	2773899	2937995	2921695	2974166	2836231	2863793	2832466	TIGRmainrole:not available					+	B.thermo_air_B.thermo_CO2-N2			+	B.thermo_CO2-O2_B.thermo_CO2-N2	8	8	8	585	585	585	19601	0	98466	5338300000	68	288413715362549	277893333435059	294461860656738	284416332244873	0,0640610536132779	0,124776882494792	0,399738947550457	253882152077872	0,0376782233490142	0,140620512141856	-0,604813893636067	-30594635583831	0,00371248234127515	0,0133380992068464	105203946431478	607369455982282
2920161	2901983	2646554	2880898	2907171	288353	2829706	2838356	283982	2917248	2944427	2760668	TIGRmainrole:not available									+	B.thermo_CO2-O2_B.thermo_CO2-N2	2	2	2	114	114	114	2695	0	58068	5259400000	22	282289924621582	289053287506104	283596057891846	287411422729492	0,652047368312011	0,73257129030235	-0,512149810791016	-0,486527753655784	0,889667852690768	0,935046026211633	-0,130613327026367	-0,147778037147946	0,488351920989154	0,556251118559839	-0,67633565266927	-0,762303736300319
3217003	3215521	3214388	3259675	3245091	3242932	3213749	3202495	3189797	3249054	3246492	3247494	Transport and binding proteins	+	B.thermo_air_B.thermo_N2			+	B.thermo_air_B.thermo_CO2-N2			+	B.thermo_CO2-O2_B.thermo_CO2-N2	18	18	18	658	658	658	31744	0	32331	59684000000	230	321563758850098	324923248291016	32020133972168	324767990112305	7.19842e+07	0,000429601832688118	-0,320425669352218	-301602147490811	0,121900568235667	0,278222357767209	0,136240005493164	195752191247578	0,00319940696859207	0,012107400482667	-0,335951487223312	-632391079384929
27744	2821405	2772839	2663492	2696719	2706764	2696411	2667681	2744837	2764451	2767707	2755362	Amino acid biosynthesis					+	B.thermo_air_B.thermo_CO2-N2					11	11	11	255	255	255	48605	0	13301	2077500000	60	278954811096191	268899154663086	270297622680664	276250686645508	0,173645243683957	0,262225408478203	0,270413716634117	16531430948291	0,03489299142751	0,133985423775452	0,865719477335613	313865261031357	0,00817038028173804	0,0231158197344809	100556627909343	487834022421706
2680267	267183	2670556	272103	2685317	2660752	2749884	2743563	2731967	2542776	2624646	2648161	TIGRmainrole:not available			+	B.thermo_air_B.thermo_CO2-O2							4	4	4	277	277	277	21414	0	16468	1328300000	33	267421779632568	268903312683105	274180488586426	26051944732666	0,0978344264892428	0,169141325981402	0,690233866373699	21513399000706	0,000369502705344096	0,0186407744109797	-0,675870259602863	-111401010519976	0,451155401655569	0,521856248152407	-0,148153305053711	-0,834068513249529
3040791	304172	304747	3038154	303053	2996003	3066382	306577	3072818	2920883	2924411	2935298	TIGRmainrole:not available	+	B.thermo_air_B.thermo_N2	+	B.thermo_air_B.thermo_CO2-O2			+	B.thermo_N2_B.thermo_CO2-N2			16	16	16	664	664	664	38631	0	17655	14790000000	161	304332675933838	302156238555908	306832332611084	292686424255371	1.73307e+08	0,000738784513905213	116462580362956	241880255302833	0,00124277894865248	0,0284091500293527	-0,249965031941731	-81339984077113	0,172868611876228	0,240885140474258	0,21764310201009	165695834765514
2808745	2810769	2798272	2718092	2721974	2712839	2878815	2855932	2863416	2738755	2749022	2591424	TIGRmainrole:not available			+	B.thermo_air_B.thermo_CO2-O2	+	B.thermo_air_B.thermo_CO2-N2			+	B.thermo_CO2-O2_B.thermo_CO2-N2	10	10	10	282	282	282	35515	0	31953	2971900000	81	280592880249023	271763515472412	286605415344238	269306716918945	0,0915653951498077	0,159597627994758	112861633300781	221059541788454	0,00150222808532133	0,0313965669832158	-0,601253509521484	-773813865770293	4.69119e+09	0,00139891358213347	0,88293774922689	188228333262511
2841651	2876654	2835544	2725178	2753141	2697705	2793972	2783545	2880891	2823485	2829693	2788011	TIGRmainrole:not available					+	B.thermo_air_B.thermo_CO2-N2					7	7	7	573	573	573	16614	0	33974	3372800000	49	285128326416016	272534141540527	28194694519043	281372947692871	0,108556623601528	0,181373440552609	0,375536600748696	205915427647696	0,394911112230727	0,578333290484037	0,318138122558594	0,952211166621604	0,00355786523889936	0,0130982149906147	125941721598307	614439131485614
2895071	2878893	2910122	2902594	2887209	2885534	2959024	2971512	3002617	2788413	2777235	2792054	Energy metabolism	+	B.thermo_air_B.thermo_N2					+	B.thermo_N2_B.thermo_CO2-N2	+	B.thermo_CO2-O2_B.thermo_CO2-N2	8	8	8	388	388	388	36877	0	63013	6409200000	89	289469528198242	289177875518799	297771816253662	278590068817139	0,000414574730583337	0,00461601117933089	108794657389323	108155468866663	0,00626204484107399	0,05586202196641	-0,830228169759113	-525822619235142	0,795438737025618	0,834622911263334	0,0291646321614571	0,277093190022624
2981842	298448	2992196	2992479	2969546	2969702	295477	2952724	2960364	29,29	2927695	2947999	Unknown function	+	B.thermo_air_B.thermo_N2	+	B.thermo_air_B.thermo_CO2-O2							11	11	11	506	506	506	34682	0	12458	9627900000	86	298617286682129	297724227905273	295595245361328	293489799499512	0,00211934128270297	0,0111340042034959	0,512748718261719	706332385690782	0,00143037853951961	0,0303281710625681	0,302204132080078	783876766753809	0,338758917857413	0,419161449398674	0,0893046061197893	108546080826897
3170697	3158947	3188569	3205634	3209283	3215059	3172228	3164642	3164358	319566	3205685	3213044	Unknown function					+	B.thermo_air_B.thermo_CO2-N2			+	B.thermo_CO2-O2_B.thermo_CO2-N2	13	13	13	53	53	53	34687	0	23738	44867000000	162	317273769378662	320999145507813	316707592010498	32047966003418	0,0324899135032965	0,0753887262004951	-0,320589701334637	-321319808749935	0,562991230586475	0,713122225409535	0,0566177368164063	0,62982989527169	0,0145920557517614	0,0342626064974428	-0,372538248697918	-41217127071877
2782299	2806317	2805165	2782214	278343	2787215	2719385	2730878	2731164	2806656	2808856	2829977	Protein synthesis			+	B.thermo_air_B.thermo_CO2-O2					+	B.thermo_CO2-O2_B.thermo_CO2-N2	7	7	7	372	372	372	18822	0	14456	2765400000	39	2797926902771	278428630828857	272714233398438	281516304016113	0,185431025345577	0,27501301174513	-0,172361373901367	-159733205235232	0,00125812688641165	0,0283175328433883	0,707845687866211	810782915399588	0,161940455509887	0,228432563070238	0,136406580607098	171263405511451
2656227	262161	2671699	2438345	2585013	2557962	2571267	2604654	2659074	2667855	2643369	2669922	TIGRmainrole:not available											4	4	4	378	378	378	16713	0	25515	628870000	25	264984512329102	252710647583008	261166477203369	266038227081299	0,570818985004149	0,661228203125924	-0,105371475219727	-0,616671495579172	0,266126025640512	0,452197880966399	0,381804148356121	129143600664186	0,0608363024110558	0,104260835511361	12273858388265	258762095386389
2660763	2734127	2555128	2699669	2716308	2672728	2598553	247458	258427	2606963	2659889	2558287	Unknown function											3	3	3	385	385	385	1422	0	67586	1084100000	20	265000610351563	269623508453369	255246772766113	260837955474854	0,523798691313837	0,620244164635114	0,416265487670898	0,697690783949942	10000001	0	0	0	0,436123202615693	0,507222851092043	-0,462289174397785	-0,864403333859105
3059753	3046461	3091727	3162113	3174463	3156706	311534	3116009	3059121	3035668	3031646	3031527	Unknown function					+	B.thermo_air_B.thermo_CO2-N2	+	B.thermo_N2_B.thermo_CO2-N2			22	22	22	671	671	671	36555	0	11825	24269000000	200	306597995758057	316442737579346	309682312011719	303294715881348	0,0707079273070124	0,135773780620415	0,330329259236656	244654451894377	0,253567365730218	0,437463509508619	-0,308430353800453	-133240045872203	0,00240986412821714	0,0100366128915412	-0,984472910563149	-682505843908395
2781922	2801073	2778463	277692	2529404	2788623	2423341	277497	2810104	2793528	2784038	2759676	Regulatory functions											7	7	7	347	347	347	21979	0	27325	2592500000	32	27871524810791	269831562042236	266947174072266	277908096313477	0,547248633490896	0,640388204837975	0,080716451009117	0,656676889944145	0,395243374522724	0,578241056926746	117680740356445	0,951473110415262	0,354022965470747	0,433372940490052	0,88836987813314	104741733560629
2772051	2814783	278688	2811396	2799529	2774561	2727613	249039	2797279	2782838	2796631	276526	TIGRmainrole:not available											7	7	7	651	651	651	19548	0	55826	2619700000	43	279123802185059	279516181945801	267176074981689	278157653808594	0,566140877554192	0,658364917623425	0,0966142018636056	0,624520561159433	0,271426630162883	0,456433517158962	119477208455404	127470532402901	0,824499814783501	0,859070037625577	-0,0392386118570975	-0,23672385610302
3558838	35661	3541359	3506463	3510762	3524601	3508263	3506628	3523635	3571848	3580424	3580585	Cell envelope Central intermediary metabolism					+	B.thermo_air_B.thermo_CO2-N2					32	32	32	742	742	742	6539	0	32331	535140000000	714	355543251037598	351394195556641	3512841796875	357761917114258	0,0482067174739688	0,101302003480509	-0,221866607666016	-281224452642651	0,00953428623577348	0,0664221941092219	0,425908406575523	466775063143785	0,0105700941957871	0,0270790557490011	0,414904276529946	453089978482733
3404734	3407048	3411745	3404548	3409065	3403674	3409679	3400219	3404001	3369062	338424	3380357	Purines, pyrimidines, nucleosides, and nucleotides	+	B.thermo_air_B.thermo_N2									27	27	27	678	678	678	43496	0	32331	196090000000	346	34078426361084	340576210021973	340463333129883	33778865814209	0,0038965609876836	0,016754089318801	0,299560546875	599410006333466	0,403249037151162	0,582382370535193	0,0320930480957031	0,933847361346777	0,476981233513912	0,544964765646929	0,0208028157552036	0,783777208263124
3411179	3410977	3410493	3374364	3383291	3388786	3387783	3386517	340197	3389112	3392636	3387683	Cell envelope Central intermediary metabolism	+	B.thermo_air_B.thermo_N2			+	B.thermo_air_B.thermo_CO2-N2					29	29	29	844	844	844	48453	0	32331	193430000000	479	34108829498291	338214683532715	339208984375	338981056213379	0,000143562950114592	0,00251995201848201	0,21072642008464	141811631760551	0,0192548800622258	0,0988417176527592	0,187932332356773	379084323010153	0,00240270465609818	0,01003482532841	0,287361145019531	683049649437775
3028273	303639	3027031	3024434	3044411	3037119	3003591	3015666	3033319	3038577	3047344	3030215	TIGRmainrole:not available											16	16	16	456	456	456	40691	0	16957	15066000000	149	303056449890137	30353214263916	301752529144287	303871173858643	0,229503033593466	0,326735234848713	-0,0814723968505859	-141677692509931	0,225904852724797	0,407018226030022	0,13039271036784	143014231756435	0,506862662959358	0,572958476476424	-0,047568639119465	-0,728143386824602
3007508	3012078	2993761	2958061	2970843	2963038	2944697	2950751	298948	2945656	2965687	2951779	Hypothetical proteins	+	B.thermo_air_B.thermo_N2			+	B.thermo_air_B.thermo_CO2-N2					7	7	7	264	264	264	30145	0	30528	10381000000	65	300444889068604	296398048400879	296164245605469	295437393188477	0,00345955394067239	0,015316482134965	0,500750859578453	619133631678965	0,0468349995720013	0,15934791714846	0,428064982096355	284068786423888	0,00367247464783573	0,0132904361648618	0,40468470255534	609163597942496
2979557	2966604	3014928	3036296	3036244	3032871	3088816	3078877	3065147	298276	2970354	3002115	TIGRmainrole:not available			+	B.thermo_air_B.thermo_CO2-O2			+	B.thermo_N2_B.thermo_CO2-N2	+	B.thermo_CO2-O2_B.thermo_CO2-N2	8	8	8	479	479	479	22772	0	16233	14683000000	74	298702983856201	303513698577881	307761344909668	298507614135742	0,914775351511962	0,93675005110216	0,0195357004801409	0,113939985889587	0,00478653536670526	0,0479637071334917	-0,905837376912437	-56653528683829	0,0293536854284674	0,0578155151569946	-0,481072107950848	-332090598753997
3218166	3207467	323074	326474	3244843	3247605	3263713	325139	3205985	3171555	318049	3159668	Amino acid biosynthesis	+	B.thermo_air_B.thermo_N2			+	B.thermo_air_B.thermo_CO2-N2	+	B.thermo_N2_B.thermo_CO2-N2			15	15	15	394	394	394	35323	0	23787	58313000000	169	321879081726074	325239601135254	324036293029785	317057094573975	0,00593373855680615	0,0215404815736126	0,482197443644203	533787916519092	0,315101045039316	0,507142826064378	-0,215721130371094	-114760856661478	0,0214403487324551	0,0453440566809795	-0,336053212483726	-366738878468082
2762331	2774336	2708274	275796	277179	2753519	2714783	2773505	2748208	2760985	2731778	2743786	TIGRmainrole:not available											9	9	9	517	517	517	23366	0	72821	2097000000	52	274831371307373	276109008789063	274549884796143	274551620483398	0,905013465677264	0,932513874855302	0,0279750823974609	0,127074405097516	0,920510516359559	0,955111266265273	0,0281473795572893	0,106235022869673	0,576636130581322	0,640182033281274	-0,127763748168945	-0,606971373410351
3389925	3391901	3398795	3314578	3305827	3313939	3417303	3419491	3383102	3205381	3209113	3195008	Energy metabolism	+	B.thermo_air_B.thermo_N2			+	B.thermo_air_B.thermo_CO2-N2	+	B.thermo_N2_B.thermo_CO2-N2	+	B.thermo_CO2-O2_B.thermo_CO2-N2	32	32	32	686	686	686	63134	0	32331	146260000000	410	339354019165039	331144828796387	340663223266602	320316734313965	2.84938e+07	0,000327021089852512	190372975667318	380496744471724	0,339602055469004	0,526311236388933	-0,130917867024735	-108331963251067	2.99212e+09	0,0011153116103015	0,820920308430992	210824774146098
3045238	3040385	305339	3033926	3006741	303399	3010062	3020688	2996375	3019037	3013259	3023066	Unknown function	+	B.thermo_air_B.thermo_N2									5	5	5	418	418	418	1958	0	42994	14665000000	45	304633769989014	302488555908203	300904159545898	301845397949219	0,0041828675026723	0,0174813398150898	0,278836568196613	587905629966604	0,00955266040182743	0,0662347970041399	0,372961044311523	466516820178412	0,094590987738577	0,148771268690104	0,214521408081055	218145096138023
2750347	2701009	2682978	258203	2558132	2615927	2514159	2473627	268098	2655073	2658248	26919	Fatty acid and phospholipid metabolism					+	B.thermo_air_B.thermo_CO2-N2					6	6	6	256	256	256	285	0	28028	917310000	30	271144485473633	25853630065918	255625553131104	266840705871582	0,13882832407619	0,221768586211645	0,430377324422199	184477084189508	0,0801417039396899	0,216323455468203	155189323425293	233125659801366	0,00857395931433522	0,0238503233911825	126081784566243	481181591332408
2968397	2980693	2967896	2951627	2971808	2923681	3058109	3061623	3069627	3015062	2997268	2938587	TIGRmainrole:not available			+	B.thermo_air_B.thermo_CO2-O2					+	B.thermo_CO2-O2_B.thermo_CO2-N2	9	9	9	449	449	449	19441	0	25851	12607000000	112	297232856750488	294903869628906	306311988830566	298363876342773	0,655190022841521	0,735548167102746	-0,113103230794273	-0,481696539116478	7.31931e+07	0,010708147323736	-0,90791447957357	-16822077646498	0,185117684016723	0,255565247100864	0,232898712158203	159876765197286
3281285	3288822	3296721	3290815	329796	3297405	3279517	3275659	3281327	3261026	3264452	3260986	Energy metabolism	+	B.thermo_air_B.thermo_N2					+	B.thermo_N2_B.thermo_CO2-N2	+	B.thermo_CO2-O2_B.thermo_CO2-N2	13	13	13	39	39	39	36742	0	28027	86372000000	176	328894271850586	32953929901123	327883453369141	326215476989746	0,0043370852264351	0,0176319650077416	0,267880757649742	582102107988485	0,100907701801247	0,246869511262917	0,101081848144531	212381512071118	0,267551341662803	0,343895733120033	-0,0645039876302107	-128690581176151
3063417	307019	3101916	2979857	2943549	2946422	3063088	3060752	3059895	3044737	3056538	3049171	TIGRmainrole:not available					+	B.thermo_air_B.thermo_CO2-N2			+	B.thermo_CO2-O2_B.thermo_CO2-N2	9	9	9	556	556	556	17218	0	12253	16813000000	81	307850799560547	295660934448242	306124496459961	30501485824585	0,0833685866554466	0,150406204703659	0,283593495686848	229530561357913	0,220635654554667	0,402983723612331	0,172629674275715	145010432875159	0,0018442850993098	0,00853984187289101	121898714701335	732934495532721
3090656	3089222	3090534	3082517	3054738	3073546	3081925	3076327	3104446	3103276	3099321	3072151	TIGRmainrole:not available											11	11	11	604	604	604	226	0	10659	22033000000	112	309013729095459	307026710510254	30875659942627	309158248901367	0,88981298104402	0,923227376716048	-0,0144532521565779	-0,147581884249095	0,779990662563968	0,873756768247385	0,0257116953531877	0,298774999000426	0,0724640184043998	0,121125393992108	0,19870058695475	242380907952992
2818192	2806836	2814778	2589778	2671017	2722391	2850419	2834172	28244	2493712	2666345	2655711	TIGRmainrole:not available					+	B.thermo_air_B.thermo_CO2-N2			+	B.thermo_CO2-O2_B.thermo_CO2-N2	7	7	7	365	365	365	30657	0	2827	2099500000	38	281326847076416	266106224060059	283633041381836	260525646209717	0,0205225600428928	0,0541940877592851	208012008666992	371731386488458	0,0499009547198073	0,164797058137874	-0,230620066324871	-277838325212237	0,0171341168396952	0,0385323804042014	152206166585286	392784139003865
2631358	2640001	2633238	2682172	2583544	2629817	2741247	2689506	266706	2600221	2658162	2558125	TIGRmainrole:not available											3	3	3	115	115	115	31324	0	72355	480090000	18	263486557006836	263184413909912	26992712020874	260550270080566	0,370295495900488	0,473014451955075	0,293628056844074	100843351855227	0,0436155577150166	0,150140143381339	-0,644057591756187	-291143291216329	0,920982094351502	0,93350394471658	0,0302130381266252	0,105601834173994
269198	268484	2677442	2553559	2558247	2656802	2485628	2662897	2524845	2719244	2735473	2719563	TIGRmainrole:not available	+	B.thermo_air_B.thermo_N2									5	5	5	263	263	263	29704	0	19021	896230000	28	26847541809082	258953590393066	2557790184021	272476005554199	0,00418388952246279	0,0174367686243421	-0,400060017903648	-587866309511274	0,0781253444275617	0,214441611440005	126963869730631	235455988149767	0,0484606560170346	0,0861201884641223	0,952182769775391	28070820810552
2527751	2584417	2643399	2592449	2629885	2644983	2631614	2637284	256219	2630474	2579221	259719	Signal transduction Transport and binding proteins											2	2	2	238	238	238	10844	0	32644	367310000	9	258518924713135	262243900299072	261036243438721	2602294921875	0,664624566994338	0,743343218857236	-0,171056747436523	-0,467271600217394	0,574224618359471	0,722347907704133	-0,251731872558594	-0,610984604410857	0,3693649770037	0,448471645531366	-0,372498830159508	-101062172601899
2589591	2493039	2612122	2760463	2755925	2747507	2712593	2512213	2648457	2749358	2732886	2740471	TIGRmainrole:not available	+	B.thermo_air_B.thermo_N2			+	B.thermo_air_B.thermo_CO2-N2					4	4	4	222	222	222	28151	0	10541	1290600000	32	256491718292236	27546314239502	262442111968994	274090480804443	0,00878766494669557	0,0290070710187385	-175987688700358	-47781135084857	0,439905558295714	0,615278997883967	-0,595038731892902	-0,856692149080427	0,00666791216522166	0,0196868456204861	-189714241027832	-516652995784432
316425	3147431	3151892	3132174	3166187	3163699	3096465	3101804	3137493	3158087	3160386	3142542	Cell envelope Transport and binding proteins											23	23	23	453	453	453	67704	0	2885	33423000000	278	315452461242676	315401973724365	311192035675049	315367183685303	0,915297085103935	0,936641461574123	0,00852775573730469	0,113238717763441	0,036882157782325	0,138355376501388	0,426042556762695	308137703501142	0,968580350916592	0,975120393799216	0,00504875183105469	0,0419081923816548
3172342	31,69	3180209	3148764	3171489	3171559	3113577	3123683	3143226	3172814	3182404	3170054	TIGRmainrole:not available											27	27	27	531	531	531	63864	0	31989	36636000000	271	3173850440979	316393756866455	312682876586914	31750904083252	0,816506336804988	0,860938130397909	-0,0123996734619141	-0,247777117353403	0,00724111017303709	0,0585289733875871	0,470215479532875	504802708122225	0,297437358295217	0,37487667051409	0,0991280873616525	119688215017433
2938618	2927284	2922341	2977817	2976907	2981238	2897932	2910062	2923279	2941256	2927435	2925588	TIGRmainrole:not available					+	B.thermo_air_B.thermo_CO2-N2	+	B.thermo_N2_B.thermo_CO2-N2	+	B.thermo_CO2-O2_B.thermo_CO2-N2	15	15	15	742	742	742	18464	0	63025	7938900000	132	292941417694092	297865390777588	291042423248291	29314266204834	0,785137999289334	0,839130297234733	-0,0201244354248047	-0,291532063271334	0,0961162456017889	0,240372764641739	0,189900080362957	216715013687075	0,000594047717617255	0,00468637643898057	-0,492396672566731	-985772907862233
2926598	2912635	2908912	2886024	2937619	2930456	2781219	2828498	2837803	2941335	2913946	2929378	Protein fate									+	B.thermo_CO2-O2_B.thermo_CO2-N2	25	25	25	346	346	346	9266	0	83441	6041500000	163	291604804992676	291803302764893	281584014892578	292821941375732	0,272882942986914	0,37524548473408	-0,121713638305664	-127016373331468	0,00544123639482017	0,0516917457507916	100207964579264	546805931193646	0,912741577057337	0,927673954596108	-0,0198485056559221	-0,116674276176601
3403968	3406206	3414756	3474254	3476342	3476312	3410899	3408274	3405884	3401554	3398482	3405642	Cellular processes					+	B.thermo_air_B.thermo_CO2-N2	+	B.thermo_N2_B.thermo_CO2-N2	+	B.thermo_CO2-O2_B.thermo_CO2-N2	27	27	26	60	60	589	61578	0	32331	231960000000	421	340830993652344	347563629150391	340835227966309	340189247131348	0,174038973497899	0,262554245155577	0,0641733805338518	165121567760492	0,991132208153933	0,996581732322477	-0,000424702962241952	-0,0118240668458237	3.65567e+09	0,00123877494906108	-0,67326227823893	-200448596013308
307431	3056302	3072444	3061377	3040943	3036547	3049524	3038051	3054121	3097049	3108885	3075621	TIGRmainrole:not available											8	8	8	643	643	643	1782	0	16478	18966000000	80	306768531799316	304628887176514	304723205566406	309385166168213	0,0813363521461974	0,149266712671742	-0,261662165323891	-2317759864362	0,0516392750976932	0,166773199708444	0,204533894856773	274499830843836	0,0885872811369936	0,140664149281424	0,213964462280273	224035272911013
3394463	339522	3409301	3401563	3414064	3409467	337798	3377205	3370594	3402968	3391857	3361215	TIGRmainrole:not available									+	B.thermo_CO2-O2_B.thermo_CO2-N2	23	23	23	751	751	751	37397	0	32331	183960000000	349	339966163635254	340836448669434	337525978088379	338534660339355	0,345094786148974	0,449285707621526	0,143149058024086	106948670843874	0,0104236416416322	0,0690035643516192	0,244016011555985	454923799385011	0,223696687929565	0,297530563517379	-0,0870310465494839	-143845038472609
2985665	2963383	2963946	2981204	298429	2985389	2951668	2951328	2993284	297182	297754	2967266	TIGRmainrole:not available											8	8	8	51	51	51	16963	0	57098	10562000000	69	297099800109863	29836275100708	296542644500732	297220859527588	0,885829338002245	0,919733731593145	-0,0121065775553397	-0,15296870153857	0,741270311388803	0,847248801220171	0,0557142893473284	0,353914479706976	0,164892221649233	0,232157037279515	-0,126296361287437	-169721521034113
3469525	3483097	345527	3429008	3419065	3418719	3470744	3475827	3493575	3470486	3475911	3459546	Central intermediary metabolism Energy metabolism					+	B.thermo_air_B.thermo_CO2-N2			+	B.thermo_CO2-O2_B.thermo_CO2-N2	20	20	20	754	754	754	34662	0	32331	316220000000	478	346929740905762	342226409912109	348004837036133	346864776611328	0,948005262832622	0,961538988542673	0,00649897257487453	0,0693958523755718	0,367983406260908	0,554438438063551	-0,107507069905594	-101387954263836	0,00570028456881178	0,0175965306254624	0,47033564249675	539787064825431
3118583	3135836	3116381	3011533	2994824	3034107	3088453	3075095	3111527	3022527	298197	2998251	Biosynthesis of cofactors, prosthetic groups, and carriers	+	B.thermo_air_B.thermo_N2			+	B.thermo_air_B.thermo_CO2-N2			+	B.thermo_CO2-O2_B.thermo_CO2-N2	26	26	26	729	729	729	5088	0	16851	20505000000	233	312359981536865	301348781585693	309169158935547	300091590881348	0,000765829369091823	0,00660472496349711	122683970133464	922982969653815	0,0602929226243674	0,183005281741596	0,319083531697594	259613542399681	0,00104541720320386	0,00623486819990784	110112126668295	851095053371475
3534026	353927	3543092	3508239	3492353	3506363	3547348	3548252	3503711	346622	3439311	3435173	Biosynthesis of cofactors, prosthetic groups, and carriers	+	B.thermo_air_B.thermo_N2			+	B.thermo_air_B.thermo_CO2-N2					26	26	26	801	801	801	34657	0	32331	454140000000	537	353879585266113	350231819152832	353310394287109	344690132141113	0,000803512974665354	0,00669743775531122	0,918946584065758	911534370158806	0,722435373884442	0,8309142704347	0,0569203694661482	0,381203026126239	0,00298044664487662	0,0115424570065222	0,364776611328125	644621337635568
3152402	3162052	3176466	3210877	3201747	3201202	3155609	3136604	3142377	3125715	3114947	3130503	TIGRmainrole:not available	+	B.thermo_air_B.thermo_N2			+	B.thermo_air_B.thermo_CO2-N2	+	B.thermo_N2_B.thermo_CO2-N2	+	B.thermo_CO2-O2_B.thermo_CO2-N2	12	12	12	494	494	494	29063	0	13404	40538000000	187	316364002227783	32046085357666	314486351013184	312372169494629	0,00884256784475907	0,0289958488447924	0,399182001749672	476961572175847	0,104547433806009	0,25156726259571	0,187765121459961	209239455614772	0,00590190696091122	0,0179953850280545	-0,409687042236332	-53458875926234
2948641	2931001	2926662	2905758	2910179	2903126	292062	2918884	2935239	2975562	2973494	2950434	Unknown function					+	B.thermo_air_B.thermo_CO2-N2					11	11	11	503	503	503	31804	0	87031	7706200000	89	293543491363525	290635414123535	292491455078125	296649684906006	0,0414995620914762	0,0903902870663977	-0,310620625813804	-296133120533062	0,28299711958407	0,469948678719063	0,105203628540039	123924814971462	0,014406541029218	0,0339338904811438	0,290806452433266	413743320817155
3260896	3250968	3265879	3275231	3272198	3271864	3240561	3233445	3226324	3240669	3240032	3226794	Biosynthesis of cofactors, prosthetic groups, and carriers							+	B.thermo_N2_B.thermo_CO2-N2	+	B.thermo_CO2-O2_B.thermo_CO2-N2	12	12	12	478	478	478	28142	0	32331	73698000000	213	325924758911133	327309722900391	323344306945801	323583145141602	0,0205069458017277	0,0542488708088257	0,234160105387367	371818619392567	0,0126953971858292	0,0764336052792927	0,258045196533203	429503668580421	0,0372965943435533	0,0701251225299344	-0,138497670491539	-306990025776326
3345354	3358531	3340363	3246022	3256472	3263768	3269911	3273212	3311613	3338059	3342004	3335153	TIGRmainrole:not available					+	B.thermo_air_B.thermo_CO2-N2					28	28	28	859	859	859	37039	0	32331	107970000000	358	334808235168457	325542068481445	328491249084473	333840522766113	0,168898686425186	0,257665480722268	0,0967725118001326	167674528371402	0,0119246467915224	0,0745545224615271	0,631699879964195	437464978458035	0,000243543934770662	0,00295222769709803	0,926617940266929	123948091137204
3112466	3103052	3111048	3085319	3105051	3099341	3074335	3064298	3111669	3145606	3153376	3148736	Biosynthesis of cofactors, prosthetic groups, and carriers Regulatory functions	+	B.thermo_air_B.thermo_N2									14	14	14	714	714	714	1792	0	13308	26407000000	128	310885562896729	309657020568848	308343372344971	314923915863037	0,000399657075011544	0,00462239035594748	-0,403835296630859	-109179012720307	0,158948693800975	0,322974915320592	0,254217783610024	172856733403722	0,134134194496812	0,196457842823915	0,122852961222328	187448108714973
3018683	3006856	2990196	3049476	3037544	304999	2975524	2960735	3002128	3019119	3012016	3025316	Regulatory functions					+	B.thermo_air_B.thermo_CO2-N2	+	B.thermo_N2_B.thermo_CO2-N2	+	B.thermo_CO2-O2_B.thermo_CO2-N2	14	14	14	473	473	473	32751	0	14665	13478000000	113	300524520874023	304567050933838	297946243286133	301881694793701	0,210631542759309	0,304222905902119	-0,135718663533531	-148936035341174	0,153462767624104	0,317113035358847	0,257827758789063	175862579808754	0,0117845438999123	0,029431750342997	-0,404253005981445	-438978998970633
2719873	276554	2723261	2502179	2637087	2517475	2668325	2712396	2820018	2709073	2708548	2692965	TIGRmainrole:not available					+	B.thermo_air_B.thermo_CO2-N2					11	11	11	226	226	226	65683	0	6601	1521500000	52	273622455596924	255224704742432	273357963562012	27035285949707	0,104319776868882	0,176668680009503	0,326958974202473	209432411735971	0,958164976003344	0,979591446466032	0,0264498392740897	0,0558162300513199	0,0151161031128049	0,0349970648155156	18397757212321	40785743848099
2659705	2672078	2547589	2700415	2667204	2556418	2631135	2644103	2695349	2521102	258487	2597345	TIGRmainrole:not available											4	4	4	132	132	132	29305	0	302	725390000	22	262645721435547	26413459777832	265686225891113	256777191162109	0,271980398876349	0,37469506474932	0,586852391560871	127297561312373	0,529180461600557	0,685124792320013	-0,304049809773762	-0,688164020792016	0,81273097660133	0,849776918732526	-0,148886998494465	-0,253010515742767
2997965	297725	3037337	3079017	30798	3071874	292313	2899717	294352	3042282	3045738	3048788	Regulatory functions					+	B.thermo_air_B.thermo_CO2-N2	+	B.thermo_N2_B.thermo_CO2-N2	+	B.thermo_CO2-O2_B.thermo_CO2-N2	10	10	10	571	571	571	28253	0	59823	14061000000	96	30041841506958	307689685821533	292212238311768	304560279846191	0,0796272560200768	0,147216686470824	-0,41418774922689	-23371387181868	0,0193939958309622	0,0985188052107561	0,820616404215492	378249499647878	0,0150412676022957	0,0348779626672207	-0,727127710978191	-408462351075524
2817807	2825462	2743404	2659838	2528559	2580313	2727604	2723872	278597	2711803	2726284	2759747	TIGRmainrole:not available					+	B.thermo_air_B.thermo_CO2-N2					14	14	14	34	34	34	58356	0	55117	1994400000	56	279555797576904	258956985473633	274581565856934	27326114654541	0,102007724453643	0,174336225526731	0,629463831583656	211418839709834	0,206227412534549	0,384344846545281	0,49742317199707	150724405519074	0,0112445397260287	0,0284162859856081	205987993876139	445025119125511
303472	3031851	3022791	303771	30571	3073594	2968917	2962718	2996072	3029033	3033777	3051013	DNA metabolism									+	B.thermo_CO2-O2_B.thermo_CO2-N2	23	23	23	538	538	538	56342	0	24539	14762000000	181	302978744506836	305613460540771	297590236663818	303794116973877	0,342853954451712	0,447539895049828	-0,0815366109212228	-107510594979432	0,00768336667564171	0,0591619234024411	0,538850148518879	496415319527251	0,0743124337860091	0,123110931972155	-0,263472239176433	-240054444733675
3039131	3037741	3024093	2973053	3010387	3005582	3029669	3031775	3098298	3086938	3099172	3074174	DNA metabolism	+	B.thermo_air_B.thermo_N2									21	21	21	554	554	554	45401	0	30616	16884000000	183	303365497589111	299634056091309	305324745178223	308676147460938	0,00359300079195656	0,0158134430135669	-0,531065622965496	-612799881126885	0,443002163239571	0,618427638186538	-0,195924758911133	-0,850418848873482	0,0421724416093038	0,0771522827478183	0,373144785563152	294514759926656
2941084	2912716	28705	2784422	2805796	2804921	2783376	2778818	2821942	2875018	2862349	2875821	DNA metabolism					+	B.thermo_air_B.thermo_CO2-N2					18	18	18	353	353	353	66443	0	82971	4488100000	119	290810031890869	279837970733643	279471206665039	287106285095215	0,152037430291763	0,237777616347285	0,370375315348308	17666222369715	0,0100307493773329	0,0679397515696207	113388188680013	460001902011755	0,0071555962869843	0,0207164933279487	109720547993978	506496584008249
2913968	291379	2884356	2827298	2847154	2800876	2807408	2802543	2843181	2899593	2881861	2898601	DNA metabolism					+	B.thermo_air_B.thermo_CO2-N2					16	16	16	348	348	348	5513	0	875	4897400000	107	290403804779053	282510929107666	281771106719971	289335155487061	0,401594222770911	0,50520959559376	0,106863657633461	0,93746625286408	0,00591150766749024	0,0547375678325204	0,863269805908203	534346662659026	0,00899413407037051	0,0247878999980082	0,789287567138672	474648554942756
3157479	3173303	3149104	309077	311302	3104739	3085073	3085326	311929	3149772	3147706	3145175	DNA metabolism					+	B.thermo_air_B.thermo_CO2-N2					65	65	65	409	409	409	19859	0	32331	29917000000	526	315996227264404	310284309387207	309656295776367	314755096435547	0,160672711616539	0,24739286453238	0,124113718668621	171934743197362	0,00908802217513284	0,0648574460596066	0,633993148803711	473239381405163	0,00403014838117638	0,0138774855342586	0,571191787719727	593917424646194
2590069	2583374	279974	2705407	2572281	261787	2678998	2661283	2562288	2691228	2690104	2655508	TIGRmainrole:not available											6	6	6	177	177	177	46147	0	11671	586510000	22	265772743225098	263185272216797	263418979644775	267894687652588	0,782857133047318	0,837893000363414	-0,212193171183266	-0,294739186704996	0,782638714910056	0,87471385784065	0,235376993815105	0,295046498268506	0,765557650347543	0,809536494090912	0,258747100830078	0,319188275652492
2581857	2637084	2581253	2655791	2603605	2609692	2633884	2506437	2557913	2591798	2598357	2619607	Regulatory functions											4	4	4	233	233	233	2449	0	29271	687680000	22	260006484985352	262302932739258	256607780456543	260325393676758	0,882914898567525	0,917346120238682	-0,0318915049235038	-0,156913191591355	0,457653741437838	0,631648512946752	0,339869817097981	0,821204957093122	0,406522110597338	0,483738600878396	-0,229644775390625	-0,926726244065416
3000048	2980215	302021	299341	3044194	3032753	2876335	287656	2972796	3028405	3025282	3037793	TIGRmainrole:not available											19	19	19	387	387	387	57397	0	11647	11993000000	149	300015754699707	302345237731934	290856380462646	303049335479736	0,0668830900693409	0,129765371109827	-0,303358713785808	-249836822257256	0,055012164910707	0,171971789026419	0,915938059488933	268377924738167	0,292446061512502	0,369836367866956	-0,232948303222656	-121130191182255
2754053	2732552	2751886	2709456	2721429	2679538	2745552	2764863	272893	2732217	2718319	2703769	DNA metabolism											6	6	6	248	248	248	31584	0	24173	1929000000	33	27461633682251	270347442626953	274644832611084	271810169219971	0,0584105532639856	0,117135141760573	0,280616760253906	262632716481602	0,982808451744823	0,992304185578106	-0,00284957885742188	-0,0229245739296353	0,0397694855650858	0,0735686141160583	0,426888147989906	300439027052719
2650068	2592162	25764	2705528	2730748	2678756	2522093	2680935	2617039	268236	2664196	2686797	Regulatory functions Signal transduction					+	B.thermo_air_B.thermo_CO2-N2					6	6	6	301	301	301	27657	0	24287	959790000	36	260620994567871	270501041412354	260668907165527	267778434753418	0,0378924936750196	0,0845076241601334	-0,715743382771809	-305365794504229	0,992995294082131	0,99708449913669	-0,00479062398274621	-0,00933977762044798	0,0214943938471612	0,0453939677423758	-0,988004048665363	-366452879304436
2590646	3088707	3061017	3046976	2578432	2577011	2502948	2519137	2575267	3064847	3081023	3119765	Signal transduction											8	8	8	173	173	173	64333	0	2611	9981700000	34	291345672607422	273413963317871	253245086669922	308854522705078	0,34171203056295	0,447615759086849	-17508856455485	-107798221238305	0,079701810524874	0,216333485710372	381005859375	233628362072657	0,469925569370577	0,540631962910131	179317156473796	0,797300889428566
2770444	2633768	2799059	279673	279034	2827378	2453382	2651762	2580457	2745387	2637544	2604476	Fatty acid and phospholipid metabolism									+	B.thermo_CO2-O2_B.thermo_CO2-N2	6	6	6	429	429	429	26067	0	1309	1720700000	27	273442363739014	280481605529785	256186676025391	266246929168701	0,339575841435169	0,445992214279288	0,719544728597008	108338613163926	0,0892299127755112	0,232283562972549	17255687713623	223383779358547	0,249293823307993	0,326336339378593	-0,703922907511391	-134679230056609
2505315	2600297	2592633	2507951	2611606	254655	2575027	2572252	2492247	2580526	2548364	2497039	Regulatory functions											4	4	4	264	264	264	20445	0	26725	565410000	27	256608142852783	25553689956665	254650859832764	254197635650635	0,569744887825194	0,661010398627675	0,241050720214844	0,618469799165844	0,656485728783596	0,784031527518694	0,195728302001953	0,479708513165145	0,815232776956212	0,851795424275902	0,107124328613281	0,249541581872411
2831885	2833018	2838546	2805595	2812952	282649	2796279	2795903	2828388	2825867	2825831	2836557	TIGRmainrole:not available											7	7	7	34	34	34	31387	0	18273	3617200000	61	283448314666748	281501235961914	280685653686523	282941856384277	0,286321256740027	0,389063128466412	0,0506458282470703	122931714984298	0,0653244415722173	0,190757800439429	0,276266098022461	252046440008926	0,0393193393312612	0,0730986719986415	0,19470723470052	301595382020909
2911862	2927164	2924466	2885582	2857867	2852358	2957145	2962774	2952201	2900424	2923032	2913279	Transport and binding proteins			+	B.thermo_air_B.thermo_CO2-O2	+	B.thermo_air_B.thermo_CO2-N2			+	B.thermo_CO2-O2_B.thermo_CO2-N2	9	9	9	315	315	315	36232	0	93349	7011200000	75	292116394042969	286526870727539	2957373046875	291224460601807	0,330970329892962	0,436611611140848	0,0891933441162109	110547145723671	0,00298289721009813	0,0376205053308066	-0,362091064453125	-644478400939955	0,00780555057011177	0,0222951645594572	0,558952967325848	49420138436331
2922467	2945232	2943722	2867976	2870672	2874124	2957685	2953484	2957143	2954134	295486	2958334	TIGRmainrole:not available					+	B.thermo_air_B.thermo_CO2-N2			+	B.thermo_CO2-O2_B.thermo_CO2-N2	10	10	10	266	266	266	55472	0	55856	7741300000	99	293714065551758	287092399597168	295610427856445	295577564239502	0,0669816037758858	0,129787730952755	-0,186351140340172	-249699143772613	0,064006071494101	0,188033900794919	-0,18963623046875	-253962979470663	0,000937481430369604	0,00589782621384422	0,662165959676106	875660118297314
3148376	3148174	3145337	3051775	3041407	3052365	3118618	3111793	3129455	3102749	3109917	3116842	TIGRmainrole:not available	+	B.thermo_air_B.thermo_N2			+	B.thermo_air_B.thermo_CO2-N2			+	B.thermo_CO2-O2_B.thermo_CO2-N2	12	12	12	413	413	413	37862	0	25292	26828000000	161	314729537963867	304851589202881	31199556350708	310983619689941	0,000861860056489086	0,00702674975017331	0,374591191609699	895061743758859	0,00641682479890841	0,0562144591664851	0,273397445678711	522242346578409	1.159e+09	0,000960039323309303	0,987794876098633	267614014360146
259757	2606246	2617762	2640475	2590401	2590536	2650368	2611615	2573064	2508428	2527938	2700253	TIGRmainrole:not available											5	5	5	374	374	374	16785	0	32808	665050000	33	260719242095947	260713748931885	261168231964111	257887268066406	0,667755055130461	0,745168692785825	0,28319803873698	0,46251074997428	0,855173796634913	0,917915821332999	-0,0448983510335275	-0,194622294026098	0,997667790046791	0,997667790046791	0,00054931640625	0,00310961953532094
3095178	3080732	3084333	3091897	3099517	3119355	3067455	3065591	3071964	3081322	307361	3083115	Energy metabolism									+	B.thermo_CO2-O2_B.thermo_CO2-N2	13	13	13	37	37	37	33958	0	22805	21864000000	127	308674793243408	310358963012695	306833667755127	307934913635254	0,230057756985351	0,326901117544899	0,0739879608154297	141473503249819	0,017725208888191	0,0946422649759979	0,184112548828125	38876946372669	0,14321387237192	0,207715840181452	-0,168416976928711	-181797352649051
2946573	2950871	2935769	2944835	2974277	2976504	2910505	2899405	2933142	2952837	2955881	2937534	TIGRmainrole:not available											14	14	14	466	466	466	43336	0	13438	8136800000	128	294440460205078	296520538330078	291435050964355	294875087738037	0,580618382120278	0,667912587604823	-0,0434633890787772	-0,600368491717561	0,0509469431449111	0,167119681213016	0,300540288289387	27581365464647	0,135539350676428	0,198126639077014	-0,208009084065758	-186547154518673
3207683	3212697	3190942	3159508	3186419	3172964	310998	3116159	3170603	3204765	3203394	3210624	TIGRmainrole:not available											20	20	20	438	438	438	5806	0	15544	41136000000	194	320377426147461	317296352386475	313224716186523	320626106262207	0,738217043636874	0,802784132001615	-0,0248705546061245	-0,358315894307343	0,0245740826982466	0,110281849655015	0,715269088745114	35143961651327	0,0388984201045419	0,0726786270374336	0,308106104532875	302690767729078
3198431	3145469	316182	3087555	3079715	3023432	3251747	3265949	3346551	2620492	3101983	2986724	Cell envelope Transport and binding proteins					+	B.thermo_air_B.thermo_CO2-N2			+	B.thermo_CO2-O2_B.thermo_CO2-N2	17	17	17	392	392	392	6415	0	22946	40729000000	97	316857318878174	306356735229492	328808212280273	290306587219238	0,143106879870118	0,226421489677854	265507253011068	181861676306826	0,0232411646788079	0,107261274211659	-119509061177572	-357645603427339	0,0147408931853236	0,0343954174324217	105005900065104	410927333075181
3029997	3010625	3025755	2991698	2960458	2972034	3036724	3028824	2982407	3040365	3029909	3034393	TIGRmainrole:not available					+	B.thermo_air_B.thermo_CO2-N2					12	12	12	635	635	635	22587	0	15622	13436000000	101	302212543487549	297472991943359	301598491668701	303488903045654	0,125824685756434	0,204722389475027	-0,127636591593426	-192993577803579	0,749293383512617	0,851760854762205	0,0614051818847656	0,342388085911563	0,0119831642941128	0,0298278763982006	0,473955154418945	436838966889779
3473691	3475384	3467204	3411148	3431156	3422403	3560286	3570834	3598626	3379692	3378449	3378068	TIGRmainrole:not available	+	B.thermo_air_B.thermo_N2	+	B.thermo_air_B.thermo_CO2-O2	+	B.thermo_air_B.thermo_CO2-N2	+	B.thermo_N2_B.thermo_CO2-N2	+	B.thermo_CO2-O2_B.thermo_CO2-N2	25	25	25	792	792	792	42461	0	32331	367060000000	448	347209281921387	34215690612793	357658195495605	337873611450195	3.27565e+08	0,00032581829884204	0,933565775553383	367432829050459	0,000870273261359888	0,0235779589142503	-104489008585612	-892800755404635	0,00131534058966488	0,00688130813750997	0,505238850911461	801364864027259
2891755	2871745	2900349	2987517	2989779	298261	2856703	2841591	2858674	2880141	2863187	2879659	Fatty acid and phospholipid metabolism					+	B.thermo_air_B.thermo_CO2-N2	+	B.thermo_N2_B.thermo_CO2-N2	+	B.thermo_CO2-O2_B.thermo_CO2-N2	15	15	15	667	667	667	25993	0	14601	6449400000	126	288794956207275	298663501739502	285232276916504	287432899475098	0,250417117565272	0,349179756455501	0,136205037434895	13429861632369	0,023876154332067	0,108144934327598	0,35626729329427	354637697016533	0,000349644027186796	0,00357067975709255	-0,986855189005535	-1129913560874
2758039	2743317	2739075	2759655	2723945	2739289	2722903	2719507	2758413	2710919	2750764	2716691	TIGRmainrole:not available											9	9	9	418	418	418	28271	0	18249	1991700000	66	274681053161621	274096298217773	273360786437988	272612457275391	0,205458389625317	0,298194472102114	0,206858952840168	15104065593198	0,389899465628986	0,575023103039523	0,132026672363281	0,963408309555401	0,647054512469567	0,702664441436362	0,0584754943847656	0,494231004353401
2762791	2762234	2757405	2716289	2637603	2626481	2521799	2738154	2730696	2620133	2591607	2740397	TIGRmainrole:not available					+	B.thermo_air_B.thermo_CO2-N2					3	3	3	21	21	21	14693	0	63051	1534400000	19	276080989837646	266012420654297	266354942321777	265071239471436	0,0733062028925156	0,139328477344756	110097630818685	241312661231282	0,242195013657903	0,42536771306304	0,972605387369793	137124250565659	0,0236773891265896	0,0486937754313726	100685755411784	355568891460135
2795316	2809058	2785709	2753971	2732809	276586	2511305	2630073	2759442	2774714	2766784	2793938	DNA metabolism					+	B.thermo_air_B.thermo_CO2-N2					12	12	12	432	432	432	40635	0	79827	2242200000	77	279669456481934	275088005065918	26336067199707	277847862243652	0,15872273307722	0,245149397257984	0,182158152262367	172978358179399	0,0861090304080775	0,226171474842042	163087844848633	226598237050925	0,017821074499505	0,0398369146608125	0,458143870035805	38813349673753
2641811	2571524	2718016	2588328	2560214	2515148	2753993	2723845	2637557	2553344	2547111	2617194	TIGRmainrole:not available											7	7	7	325	325	325	32785	0	12869	760810000	19	264378356933594	255456352233887	270513191223145	257254962921143	0,210893991788336	0,303719918675866	0,712339401245117	148830664464519	0,325862988490484	0,5159497317766	-0,613482793172199	-111882702476543	0,132723737566752	0,195158868552295	0,892201741536461	188362760320959
279961	280681	2803779	2805672	2805615	2817845	2769358	2758921	2768539	2770748	2786962	2629639	Unknown function			+	B.thermo_air_B.thermo_CO2-O2					+	B.thermo_CO2-O2_B.thermo_CO2-N2	6	6	6	269	269	269	31118	0	38274	2769700000	35	280339946746826	28097110748291	276560592651367	272911624908447	0,211567064832472	0,304395429826469	0,742831548055012	148561037837923	0,000665198568839112	0,0216263445824805	0,37793477376302	957332409576854	0,239514069712823	0,315751969886666	-0,0631154378255196	-138066054695756
2555091	2626347	2466904	2667767	2694268	2594954	2621714	2433122	2598883	2366828	2508196	2407611	TIGRmainrole:not available											7	7	7	252	252	252	48798	0	18891	288820000	19	254944725036621	265232963562012	255123977661133	242754497528076	0,122365688266677	0,200185972471361	121902338663737	195420205550444	0,982128351652632	0,992302333195995	-0,0179258982340507	-0,0238316838729771	10000001	0	0	0
2672533	2673557	2650159	2684302	2671267	2690219	2681629	2672897	2602323	24697	2543025	2559622	Regulatory functions	+	B.thermo_air_B.thermo_N2					+	B.thermo_N2_B.thermo_CO2-N2			7	7	7	297	297	297	39513	0	33616	1040800000	29	266541652679443	268192939758301	265228290557861	252411594390869	0,0078732724130769	0,0266975510007062	14130064646403	492992385792289	0,643019091024493	0,772362011632868	0,131336847941082	0,500482396940677	0,156064984068119	0,222035201570196	-0,165128072102863	-174422817554626
2698435	2738006	2699356	2598561	2641031	2686891	253154	2634829	2702433	266231	2496214	2698512	Cell envelope											12	12	12	248	248	248	82637	0	48323	1233800000	43	271193237304688	2642160987854	262293376922607	261901187896729	0,217999231862947	0,311845497545078	0,92920430501302	14602726644957	0,158232374783667	0,323315592609643	0,889986038208008	173242927708396	0,071537226902514	0,119844949788369	0,697713216145832	243572887623604
2716682	2688449	2709959	2631339	2672793	2682917	253413	2494512	2677065	2645637	2678656	2702316	Unknown function											8	8	8	405	405	405	25069	0	13181	1202600000	37	270502967834473	266234970092773	256856899261475	267553653717041	0,186312517536527	0,275498787080771	0,294932047526043	159330684411258	0,0717582922027705	0,203060699212095	136460749308268	243286980908487	0,0759516429753633	0,125131380857753	0,426799138387043	238045530490727
2803554	2796901	2842566	2809295	2801569	2798734	2796901	277994	2775704	2785216	2788693	2794765	TIGRmainrole:not available											9	9	9	382	382	382	27836	0	63633	3064900000	84	281434020996094	280319919586182	278418159484863	27895580291748	0,162921457097916	0,249824063710267	0,247822443644207	170747706933055	0,126173758403414	0,283116884270237	0,301587422688804	192752726789042	0,487618558832111	0,555840421421007	0,111410140991211	0,76367708730114
2634741	2623462	2561364	2765751	2787485	2781464	2607985	2550955	2469992	2574734	2485262	2646126	Energy metabolism					+	B.thermo_air_B.thermo_CO2-N2	+	B.thermo_N2_B.thermo_CO2-N2	+	B.thermo_CO2-O2_B.thermo_CO2-N2	5	5	5	517	517	517	16156	0	27934	753720000	18	26065221786499	277823333740234	254297771453857	256870746612549	10000001	0	0	0	10000001	0	0	0	0,00193080501305096	0,00877692156847252	-171711158752441	-724065407157359
2516527	2573995	2512338	2902565	2916677	2907345	2422936	267449	2750374	2492896	2563543	2714721	Biosynthesis of cofactors, prosthetic groups, and carriers					+	B.thermo_air_B.thermo_CO2-N2	+	B.thermo_N2_B.thermo_CO2-N2			8	8	8	487	487	487	21008	0	61472	1542300000	24	253428649902344	290886211395264	261593341827393	25903865814209	10000001	0	0	0	10000001	0	0	0	5.09386e+09	0,00146056577864577	-374575487772623	-184356449620508
2430254	2537701	2603137	3202459	3194283	317171	2535619	2471248	2651961	2899639	2897921	2961173	Energy metabolism	+	B.thermo_air_B.thermo_N2			+	B.thermo_air_B.thermo_CO2-N2	+	B.thermo_N2_B.thermo_CO2-N2	+	B.thermo_CO2-O2_B.thermo_CO2-N2	13	13	13	39	39	39	40408	0	14202	12036000000	64	252369709014893	318948402404785	25529426574707	291957778930664	0,00191044827358728	0,0103650502697899	-395880699157715	-726107405008667	10000001	0	0	0	0,000202247877322871	0,00274137804625818	-665786933898926	-129965916813156
252374	2689033	2728012	3056493	3043827	3032389	2438444	2508262	2568113	2898726	2880686	2912864	TIGRmainrole:not available	+	B.thermo_air_B.thermo_N2			+	B.thermo_air_B.thermo_CO2-N2	+	B.thermo_N2_B.thermo_CO2-N2	+	B.thermo_CO2-O2_B.thermo_CO2-N2	3	3	3	284	284	284	12253	0	11778	5503600000	28	264692821502686	30442361831665	250493984222412	28974250793457	0,0167174396026584	0,0461042881463333	-250496864318848	-395715468235585	0,123539352835536	0,280214066974247	141988436381022	19458855840444	0,0032321018052441	0,0122001614977695	-397308031717936	-630653353018945
2729299	2703034	2725881	2987643	2961626	2954375	2585598	2608203	2633661	2843932	2860629	2896116	Central intermediary metabolism Regulatory functions Signal transduction	+	B.thermo_air_B.thermo_N2	+	B.thermo_air_B.thermo_CO2-O2	+	B.thermo_air_B.thermo_CO2-N2	+	B.thermo_N2_B.thermo_CO2-N2	+	B.thermo_CO2-O2_B.thermo_CO2-N2	5	5	5	384	384	384	21295	0	38837	4032800000	40	271940441131592	296788158416748	260915374755859	28668924331665	0,00107492963133677	0,00774780198045631	-147488085428874	-844921413500856	0,00240566565657539	0,035194888555698	110250600179036	682824501503771	4.46547e+09	0,0013870870581761	-248477172851563	-190584975667888
2529102	2523795	2605599	2983417	2919018	2916823	2538732	2401613	2616044	2696312	2561861	2650918	Cellular processes					+	B.thermo_air_B.thermo_CO2-N2	+	B.thermo_N2_B.thermo_CO2-N2	+	B.thermo_CO2-O2_B.thermo_CO2-N2	11	11	11	338	338	338	5079	0	46813	2216900000	41	255283184051514	293975257873535	251879653930664	263636360168457	0,153584199653036	0,239443705206197	-0,835316340128578	-175794819015977	10000001	0	0	0	0,000351322112033733	0,00356340999348501	-386920738220215	-112852670823444
2584888	2769373	2568444	3367156	3370285	335123	2529868	2570783	2501501	3101923	3105381	3141342	TIGRmainrole:not available	+	B.thermo_air_B.thermo_N2			+	B.thermo_air_B.thermo_CO2-N2	+	B.thermo_N2_B.thermo_CO2-N2	+	B.thermo_CO2-O2_B.thermo_CO2-N2	17	17	17	436	436	436	4991	0	26383	41541000000	134	264090175628662	336289024353027	253405055999756	311621532440186	0,00192938565303764	0,0104298673707687	-475313568115234	-724206920448592	10000001	0	0	0	0,00036663867549553	0,00359643595502523	-721988423665364	-111623728192576
2734412	2592049	2543298	3329816	3316172	331069	2639188	2589379	2770914	30,7	3067968	3112466	TIGRmainrole:not available	+	B.thermo_air_B.thermo_N2			+	B.thermo_air_B.thermo_CO2-N2	+	B.thermo_N2_B.thermo_CO2-N2	+	B.thermo_CO2-O2_B.thermo_CO2-N2	13	13	13	542	542	542	32711	0	16373	31046000000	90	262325305938721	331889305114746	266649341583252	308347797393799	0,00147041967356305	0,00895455572635132	-460224978129069	-778193732033936	10000001	0	0	0	0,00026986520425998	0,00309514630424331	-695639864603678	-12073969237249
2479839	2607404	2641307	3246721	3256013	3231514	2600701	2599534	2569154	2981873	2986338	3023295	TIGRmainrole:not available	+	B.thermo_air_B.thermo_N2			+	B.thermo_air_B.thermo_CO2-N2	+	B.thermo_N2_B.thermo_CO2-N2	+	B.thermo_CO2-O2_B.thermo_CO2-N2	7	7	7	419	419	419	22497	0	91499	18189000000	45	25761833190918	324474906921387	258979644775391	299716873168945	0,00116435165694723	0,00800558835099202	-420985412597656	-827426634232844	10000001	0	0	0	0,000176286116627294	0,00252733269126245	-66856575012207	-134595155571328
257477	2536039	2403187	3212485	3209071	3191759	2583361	2755696	2534971	2943871	2948742	2965255	TIGRmainrole:not available	+	B.thermo_air_B.thermo_N2			+	B.thermo_air_B.thermo_CO2-N2	+	B.thermo_N2_B.thermo_CO2-N2	+	B.thermo_CO2-O2_B.thermo_CO2-N2	6	6	6	512	512	512	17521	0	83647	13604000000	42	250466537475586	320443840026855	262467613220215	295262260437012	0,0010246422615071	0,00764383127084293	-447957229614258	-855571876484999	10000001	0	0	0	0,000181128169032261	0,0025720200002581	-69977289835612	-133669738988045
2728323	2595083	2587214	335779	3353288	3326556	2539791	263746	2519123	3072273	3071939	3106265	TIGRmainrole:not available	+	B.thermo_air_B.thermo_N2			+	B.thermo_air_B.thermo_CO2-N2	+	B.thermo_N2_B.thermo_CO2-N2	+	B.thermo_CO2-O2_B.thermo_CO2-N2	20	20	20	517	517	517	51216	0	31392	36668000000	144	263687343597412	334587821960449	256545810699463	30834924697876	0,000694475962278562	0,00627974627708857	-446619033813477	-946706198310301	10000001	0	0	0	0,000110739553020612	0,00206390841942166	-709004656473795	-151472369447654
2555018	2643886	2604196	355499	3564672	3550127	2711855	2710287	2496943	3292208	3285279	3346964	TIGRmainrole:not available	+	B.thermo_air_B.thermo_N2			+	B.thermo_air_B.thermo_CO2-N2	+	B.thermo_N2_B.thermo_CO2-N2	+	B.thermo_CO2-O2_B.thermo_CO2-N2	8	8	8	921	921	921	89584	0	56443	170840000000	136	260103302001953	355659637451172	26396951675415	330815048217773	2.56619e+09	0,000911607181662396	-707117271423339	-219136352853958	0,637145008654033	0,767827963476812	-0,386620839436848	-0,509623503227896	3.30054e+08	0,00070301458734564	-955563418070475	-366736569641428
2542105	2651393	246483	3271612	3254439	323453	2534764	2591763	2601127	2997241	2997637	3014977	TIGRmainrole:not available	+	B.thermo_air_B.thermo_N2			+	B.thermo_air_B.thermo_CO2-N2	+	B.thermo_N2_B.thermo_CO2-N2	+	B.thermo_CO2-O2_B.thermo_CO2-N2	12	12	12	711	711	711	23083	0	21068	19400000000	82	255277614593506	32535270690918	257588481903076	300328483581543	0,00116336066125691	0,00803580604905239	-450508817036947	-827611300448207	10000001	0	0	0	0,000221299325864062	0,00279624826155353	-700751113891602	-12701606667862
2550716	2476901	2556798	2948089	2949629	2925957	2524933	2578466	2632048	2497554	2708241	2555731	TIGRmainrole:not available					+	B.thermo_air_B.thermo_CO2-N2			+	B.thermo_CO2-O2_B.thermo_CO2-N2	8	8	8	373	373	373	23137	0	2914	4959000000	42	252813835144043	294122505187988	257848224639893	25871753692627	10000001	0	0	0	10000001	0	0	0	0,000103273991472429	0,00199976001669341	-413086827596029	-154176899508921
2703534	2667264	2596207	3311695	3276963	3297685	2683296	2580119	2608803	3040233	3053982	3068854	TIGRmainrole:not available	+	B.thermo_air_B.thermo_N2			+	B.thermo_air_B.thermo_CO2-N2	+	B.thermo_N2_B.thermo_CO2-N2	+	B.thermo_CO2-O2_B.thermo_CO2-N2	14	14	14	926	926	926	16581	0	97428	25936000000	77	265566825866699	329544792175293	262407264709473	305435638427734	0,000256234317769355	0,0034134071617132	-398688252766927	-122350013166151	10000001	0	0	0	4.22088e+09	0,00133900634070305	-63977959950765	-19331254575493
2865557	2846435	2867398	2876857	2900772	2895696	2886343	2901111	2859804	2835431	2845924	2835073	Biosynthesis of cofactors, prosthetic groups, and carriers											8	8	8	539	539	539	22288	0	13057	4929800000	69	285979671478271	289110794067383	288241920471191	283880920410156	0,0505470534282629	0,104599450367501	0,209875742594402	276581968678064	0,176946462838599	0,348415444324186	-0,226224263509113	-163712206698681	0,0340025657914313	0,06483097902177	-0,313111623128254	-316554892026747
2783092	2813536	2823562	2576234	2707537	2499607	2824236	2818196	2824608	2754598	2657108	273379	TIGRmainrole:not available											5	5	5	373	373	373	18946	0	1144	2254800000	31	280673007965088	259445934295654	282234687805176	271516571044922	0,0460466796195718	0,0978655925817681	0,915644963582359	285747571982525	0,27451403056392	0,460566544397954	-0,156167984008789	-126510464850563	0,0265799664086493	0,0533388020394295	212270736694336	342817917937227
2793461	2800244	2850078	2989006	2968777	2961316	2797394	2810579	2554029	2833155	2861193	2884005	Transport and binding proteins					+	B.thermo_air_B.thermo_CO2-N2	+	B.thermo_N2_B.thermo_CO2-N2			4	4	4	97	97	97	58001	0	54896	5313300000	42	281459426879883	297303314208984	272066764831543	285945110321045	0,124432389199367	0,20289958982017	-0,448567708333332	-193961501241064	0,332618036501324	0,522124664593816	0,939266204833984	110120277377001	0,00129068404754262	0,00684843386080443	-158438936869304	-805360222346109
3672758	3653275	3690488	3640351	3637865	363527	3638246	3626682	356709	3695025	3686013	3669268	Energy metabolism											21	21	20	707	707	669	34128	0	32331	1186900000000	647	36721736907959	36378288269043	361067276000977	368343544006348	0,439460897395056	0,539650748076892	-0,112616221110024	-0,85759589827028	0,0662229021180695	0,192612536379196	0,615010579427086	250765483146446	0,0339718359240898	0,0648553231278078	0,343449910481773	316649190533042
2518335	2503438	2614096	2748016	2726607	2776034	2628273	2606198	2560725	2537296	2686927	2455474	Mobile and extrachromosomal element functions					+	B.thermo_air_B.thermo_CO2-N2			+	B.thermo_CO2-O2_B.thermo_CO2-N2	5	5	5	395	395	395	16293	0	95007	699710000	13	254528999328613	275021877288818	259839878082275	255989875793457	10000001	0	0	0	10000001	0	0	0	0,00545740732799091	0,0170230006820804	-204928906758627	-546355919198805
2682129	2659974	2666099	2659875	2635067	2636665	2622692	2635129	2606104	2656859	2546598	2493234	Amino acid biosynthesis											9	9	9	231	231	231	44391	0	26074	876510000	34	266940059661865	264386901855469	262130851745605	256556377410889	0,0996075702784717	0,170821258454574	103836822509766	213534420939386	0,0108384943617858	0,0701624657136839	0,480920155843098	449807789783345	0,0698373898476133	0,117525449506537	0,255315780639648	245805428975804
2792768	2823927	2782451	2755355	2651881	2704583	2778207	2772722	2748201	2423964	2642795	2645107	Amino acid biosynthesis											10	10	10	369	369	369	46124	0	11078	2026300000	55	279971504211426	270393981933594	276637649536133	257062187194824	0,0369366731438947	0,082996259534173	229093297322591	307985874721923	0,098018427250142	0,243052472994844	0,333386103312176	214966509836692	0,0416016640912649	0,0763892625124089	0,957753499348961	295885587717613
2671843	2690598	2694213	2646572	2619938	259736	2655906	265137	2599056	2572648	2535141	2595371	Amino acid biosynthesis	+	B.thermo_air_B.thermo_N2			+	B.thermo_air_B.thermo_CO2-N2					5	5	5	187	187	187	25569	0	69411	939910000	32	268555107116699	262129020690918	263544387817383	256772022247314	0,00335899283165715	0,0151867191055529	117830912272136	624108320547294	0,0621292212438839	0,185122302810188	0,501071929931641	256770748752411	0,0153310894160397	0,0353849138069894	0,642608642578125	406139516292512
2715673	2662154	2591485	2670194	2621358	2560813	2545226	2599277	2710473	2759861	2775525	2578839	Amino acid biosynthesis											4	4	4	472	472	472	12094	0	3424	1780600000	21	265643730163574	261745471954346	261832542419434	270474185943604	0,542444863943362	0,636764545242719	-0,483044942220051	-0,664975768774026	0,562889633799456	0,713611381497924	0,381119410196941	0,630001491988479	0,461394679386771	0,532049085046926	0,389825820922852	0,813865212471028
3253955	3266757	3239754	3167333	3136927	315933	3228813	3231303	3254839	3227061	3233878	3222314	Amino acid biosynthesis					+	B.thermo_air_B.thermo_CO2-N2			+	B.thermo_CO2-O2_B.thermo_CO2-N2	19	19	19	699	699	699	39285	0	32331	58316000000	248	325348854064941	315452995300293	32383186340332	322775115966797	0,0387216687476822	0,0862279548828982	0,257375081380211	303154885674996	0,253466079651495	0,437805046670764	0,151701609293625	133273880230442	0,00117341878255659	0,00652823658504431	0,989586512247723	82574601266703
2689706	2676078	2576232	2645876	2676863	2699583	2675328	2569844	2681262	2671175	2676939	2664581	TIGRmainrole:not available											11	11	11	179	179	179	85502	0	20723	1258500000	51	26473388671875	267410736083984	264214477539063	267089824676514	0,54800246734926	0,640265999440169	-0,235595067342125	-0,655379217474416	0,923610337254009	0,956292939421525	0,0519402821858712	0,102073844888926	0,530296076983118	0,595833798629863	-0,267684936523438	-0,686197898144453
3027919	303212	2999873	2974264	2975325	2971245	2992323	3006676	3035111	2995975	3004856	2999591	Protein fate					+	B.thermo_air_B.thermo_CO2-N2					26	26	26	414	414	414	80253	0	23002	12752000000	219	3019970703125	297361125946045	301137008666992	30001407623291	0,130458043848518	0,210198057691132	0,198300679524742	189854224479089	0,622360025625362	0,757498101073132	0,0860061645507813	0,532857055451392	0,0104395421092112	0,0270231897306144	0,463595708211265	454723192974157
2689273	2704802	2675098	267758	2474959	2633563	2603554	2670226	2702306	2672468	270871	2682687	TIGRmainrole:not available											10	10	10	322	322	322	50071	0	99475	1009800000	27	268972415924072	259536724090576	265869541168213	268795509338379	0,904060576153613	0,93217579794139	0,0176912943522147	0,128357916692189	0,364021581578097	0,550168981248715	0,310287475585938	102328158775218	0,20342843215777	0,275487549815836	0,943568547566731	151881273411692
2546388	26676	2636686	2563852	2562618	2558165	2541548	2727359	2629847	2463339	2521533	2580795	Biosynthesis of cofactors, prosthetic groups, and carriers											4	4	4	149	149	149	46133	0	28047	653510000	13	261689147949219	256154499053955	263291797637939	252188930511475	0,128631929678932	0,208154923081308	0,950022379557293	19107686393216	0,816894581097705	0,891878188168614	-0,160264333089192	-0,247239410069451	0,203068349250968	0,275249917030175	0,553464253743488	152031278115449
3101571	3126919	3102353	3080016	3097583	3101358	3076192	3089692	3125491	3094154	3095109	3078838	Protein fate											13	13	13	49	49	49	31548	0	32331	23991000000	140	311028118133545	309298572540283	309712505340576	308936710357666	0,100997721148606	0,172808027469863	0,209141413370769	212302296739918	0,479758605178544	0,646900312789133	0,131561915079754	0,778496207590902	0,178295937929536	0,24775325578093	0,172955195109051	163066250936312
2656021	2614532	2549569	2779619	2777348	2753594	2741199	2789087	278773	2680612	2717798	2654023	Fatty acid and phospholipid metabolism					+	B.thermo_air_B.thermo_CO2-N2					5	5	5	223	223	223	21348	0	38361	1700400000	31	260670719146729	27701868057251	277267246246338	268414421081543	0,0983868102241973	0,169311558079011	-0,774369557698567	-214632249605867	0,00879962811575831	0,0640490344943006	-165965270996094	-477625637792205	0,00699930708600079	0,0203827477836468	-163479614257813	-509657119035421
3145596	3137322	3153018	3146869	316261	3154871	3163867	3154917	315279	3080201	3093136	3084483	DNA metabolism	+	B.thermo_air_B.thermo_N2					+	B.thermo_N2_B.thermo_CO2-N2			15	15	15	397	397	397	45599	0	2594	31991000000	173	314531192779541	315478343963623	315719127655029	308593997955322	0,000555040808795375	0,00544816372843881	0,593720753987633	100322489769539	0,103919420694027	0,251296053678284	-0,118793487548828	-209772875040915	0,214095108976534	0,288100909281599	-0,0947144826253243	-147556023887837
3310774	3297227	3305508	3364807	3360741	3360145	3343129	3346014	3317397	3435271	3427926	3420791	DNA metabolism	+	B.thermo_air_B.thermo_N2			+	B.thermo_air_B.thermo_CO2-N2					17	17	17	586	586	586	37828	0	32331	156260000000	364	330450286865234	336189765930176	333551330566406	342799606323242	2.77268e+09	0,000919296917057651	-123493194580078	-214907806218615	0,0352575272935979	0,135030791702968	-0,310104370117188	-312787340155927	0,000167026473623243	0,00246570764526986	-0,573947906494141	-136456323265122
3227645	3220935	3228419	3200728	3215873	3207696	3204029	3209594	3214419	3222009	3215696	3210989	Transcription					+	B.thermo_air_B.thermo_CO2-N2					26	26	26	446	446	446	58652	0	32331	54159000000	372	32256664276123	320809898376465	320934715270996	321623115539551	0,0767505054610286	0,144039942324346	0,0943514506022112	237084210232772	0,0130266940876143	0,0768469897184665	0,163190205891922	426259154554803	0,0242856235970954	0,0496025544976291	0,175671895345047	35274813719355
3186127	3164676	3186592	3155751	3152066	3150919	3177886	3172773	3193312	3175629	3171129	3166463	Biosynthesis of cofactors, prosthetic groups, and carriers					+	B.thermo_air_B.thermo_CO2-N2			+	B.thermo_CO2-O2_B.thermo_CO2-N2	12	12	12	433	433	433	38701	0	14147	40940000000	152	31791316986084	315291175842285	318132362365723	317107353210449	0,35428894413372	0,458455424672602	0,0805829366048201	104676751292945	0,828965499929792	0,897024057986158	-0,0219179789225237	-0,230564364433732	0,0236829462835981	0,0486381169543316	0,262200673421226	355542730432918
3008702	301437	3012436	3009911	3020851	3022952	2984194	2971823	3025045	3012016	3004921	2994977	Biosynthesis of cofactors, prosthetic groups, and carriers											20	20	20	467	467	467	48702	0	12229	12994000000	199	301183586120605	301790447235107	299368743896484	300397129058838	0,205961220037191	0,298633761220107	0,0786457061767578	150833737652703	0,324428260357706	0,514792348051327	0,181483586629231	112261318856221	0,237359715185606	0,313744091615017	-0,0606873830159529	-138830454452511
3215509	3207029	3216809	3134937	3144747	3139928	3179463	3182084	3184341	314759	3156379	3168495	Biosynthesis of cofactors, prosthetic groups, and carriers	+	B.thermo_air_B.thermo_N2	+	B.thermo_air_B.thermo_CO2-O2	+	B.thermo_air_B.thermo_CO2-N2			+	B.thermo_CO2-O2_B.thermo_CO2-N2	16	16	16	63	63	63	33685	0	23228	42385000000	211	321311569213867	313987045288086	318196296691895	315748825073242	0,00121044674224363	0,00802660684189995	0,556273142496742	81904597228592	0,000765443420438842	0,0228539535531026	0,311526616414387	923103818219524	6.19322e+09	0,00164894354080222	0,732451756795246	175477981256597
3221899	3210559	3223101	3246699	3248867	3252293	3233101	3227192	3196884	3174587	3167972	3156656	TIGRmainrole:not available	+	B.thermo_air_B.thermo_N2			+	B.thermo_air_B.thermo_CO2-N2	+	B.thermo_N2_B.thermo_CO2-N2			17	17	17	445	445	445	36595	0	22822	56046000000	254	321851959228516	32492862701416	321905899047852	316640510559082	0,00137981686500835	0,00847196198597719	0,521146774291996	791340671615136	0,966057835824954	0,983536961594925	-0,0053914388020786	-0,0452755437514187	0,0020447038946744	0,00904644957554756	-0,307666778564453	-713110527745274
257424	2501875	256434	2676522	2710559	2656676	2495078	2515994	2598788	2658938	2624489	2609883	TIGRmainrole:not available					+	B.thermo_air_B.thermo_CO2-N2			+	B.thermo_CO2-O2_B.thermo_CO2-N2	5	5	5	422	422	422	18884	0	105	564690000	19	254681854248047	268125228881836	253661994934082	263110294342041	0,035148665684367	0,0800638308413366	-0,842844645182293	-313107862933812	10000001	0	0	0	0,00819478961258207	0,023140968394621	-134433809916179	-487420405818939
2953001	2982077	2960308	2993733	2974172	2974981	294796	2962319	2947798	2986299	2981094	2973454	DNA metabolism Regulatory functions											10	10	10	627	627	627	22398	0	86569	10088000000	110	296512851715088	298096237182617	295269241333008	298028202056885	0,185770492379842	0,274969816101909	-0,151535034179688	-159577958575041	0,280371485416162	0,467712067461625	0,124361038208008	124717111065515	0,217225014278007	0,290738327009433	-0,15833854675293	-146328224231705
309687	3061052	3131581	3159335	317771	3171071	3140207	3111496	3042862	3094175	3091006	3092486	TIGRmainrole:not available							+	B.thermo_N2_B.thermo_CO2-N2			13	13	13	55	55	55	37066	0	32331	28626000000	201	309650135040283	316937198638916	309818840026855	3092555809021	0,855933574979274	0,893668925030844	0,0394554138183594	0,193585232719994	0,964206585837833	0,983020372878572	-0,0168711344401054	-0,0477472165584528	0,0258051480524364	0,0523475860492281	-0,728706359863281	-346053614048485
366658	364968	3660084	3668002	3667332	3676476	3637043	3634607	3662827	3696161	3688046	3675595	Energy metabolism											44	44	44	763	763	763	70872	0	32331	1251800000000	1051	365878143310547	367060356140137	364482536315918	368660087585449	0,0229270911874321	0,0577824663034607	-0,278191884358719	-359169765955332	0,246225921614193	0,430895362824838	0,139560699462891	135727385743966	0,108255887726236	0,164535707033453	-0,118218739827469	-206160035768965
3162261	3167674	3139724	31537	3145224	3164642	3092839	3099098	3096884	3131684	3124898	3121246	Hypothetical proteins			+	B.thermo_air_B.thermo_CO2-O2					+	B.thermo_CO2-O2_B.thermo_CO2-N2	3	3	3	442	442	442	97208	0	64239	32707000000	114	315655307769775	315452175140381	309627380371094	312594242095947	0,0280935846180648	0,0666385186806878	0,306105295817055	33680820518744	0,00232963605845747	0,0355026828492009	0,602791468302406	688716488209682	0,852423430046321	0,882613426527128	0,0203119913736955	0,198378592374124
295161	2944756	2941232	2892524	2898823	289908	2926387	2924841	2932854	3018907	3038185	3034541	TIGRmainrole:not available	+	B.thermo_air_B.thermo_N2			+	B.thermo_air_B.thermo_CO2-N2			+	B.thermo_CO2-O2_B.thermo_CO2-N2	21	21	21	448	448	448	64178	0	16344	9060600000	131	294586601257324	289680938720703	292802753448486	303054447174072	0,000219346303768174	0,00305854846001977	-0,846783955891926	-127303657714831	0,0103408067306839	0,0687663647590478	0,178384780883789	455974911772115	0,000192109932707082	0,00267697111837626	0,490566253662109	131680495568042
2966253	2985113	2961488	29151	2946004	2911664	2955166	2958629	295837	3073142	3073973	3038751	Cell envelope Transport and binding proteins	+	B.thermo_air_B.thermo_N2			+	B.thermo_air_B.thermo_CO2-N2					19	19	19	371	371	371	67252	0	10728	11109000000	177	297095146179199	292425632476807	295738830566406	306195526123047	0,0026398205621378	0,0129559614431237	-0,910038630167644	-666028785845409	0,136672994283549	0,297548497971477	0,135630289713539	185827593852169	0,0234141833012614	0,0484868712530288	0,466951370239258	356816410330797
3144692	3133745	3132908	317714	3192794	3199132	304342	3046002	3073004	3189201	3177596	3174101	Cellular processes Transport and binding proteins	+	B.thermo_air_B.thermo_N2	+	B.thermo_air_B.thermo_CO2-O2	+	B.thermo_air_B.thermo_CO2-N2			+	B.thermo_CO2-O2_B.thermo_CO2-N2	12	12	12	527	527	527	20957	0	22114	33929000000	174	313711528778076	318968849182129	305414218902588	318029937744141	0,00189687199944813	0,0103667876306835	-0,431840260823567	-727484241078956	0,00123943654899855	0,0287824709711885	0,829732259114586	813975048382716	0,00224462210788166	0,00958948871877238	-0,525732040405273	-695592152867695
2449824	2616575	2683736	2567349	2732612	2627317	2571976	2689957	2618211	2677077	2557632	2684637	TIGRmainrole:not available											3	3	3	153	153	153	29155	0	49879	645320000	16	258337821960449	264242610931396	262671489715576	263978233337402	0,5235370223776	0,620426717543589	-0,564039866129555	-0,69815578566192	0,606064250360814	0,745729182740009	-0,433365503946938	-0,558860295354869	0,523946014001663	0,589587552359607	-0,590477625528969	-0,69742905647561
2971851	2966352	2968773	2942112	2971656	2969881	2927258	2929143	2971967	3012694	3001105	295753	Fatty acid and phospholipid metabolism											7	7	7	353	353	353	22846	0	17714	9589100000	52	296899166107178	296121635437012	294278907775879	299044303894043	0,27239160040144	0,374915376198291	-0,214515050252281	-127169340310782	0,14894464939075	0,311294317226666	0,262025833129883	178425113319511	0,467606020075084	0,538378823113475	0,0777530670166016	0,801781276662938
2852862	286598	2862073	2892008	2895552	2886709	2801829	2809924	2823663	2819268	2837638	2848673	DNA metabolism			+	B.thermo_air_B.thermo_CO2-O2	+	B.thermo_air_B.thermo_CO2-N2	+	B.thermo_N2_B.thermo_CO2-N2	+	B.thermo_CO2-O2_B.thermo_CO2-N2	9	9	9	326	326	326	43312	0	10001	4316300000	92	286030464172363	289142284393311	281180515289307	283519287109375	0,0559957267050388	0,11305226555334	0,251117706298828	266673993157966	0,00289573564361437	0,0374908074921046	0,484994888305664	649653197937782	0,00261611305277845	0,0106574441576302	-0,311182022094727	-667644220740738
2918014	2915991	2909746	2889464	2888757	2893292	2848266	2852013	2876294	2901052	2914355	2915277	DNA metabolism			+	B.thermo_air_B.thermo_CO2-O2	+	B.thermo_air_B.thermo_CO2-N2					25	25	25	311	311	311	11606	0	28084	5916600000	170	291458320617676	289050426483154	285885791778564	291022815704346	0,451523850423166	0,552191462976528	0,0435517628987654	0,833335235581382	0,00364694805495518	0,042011692948027	0,55725415547689	61032093006791	0,00108882625014493	0,00634156226158627	0,240790685017906	842086671251122
3100558	3101969	3096644	3140821	3148884	3127075	311321	3120186	3119402	3090074	3095899	3130013	Protein synthesis			+	B.thermo_air_B.thermo_CO2-O2	+	B.thermo_air_B.thermo_CO2-N2	+	B.thermo_N2_B.thermo_CO2-N2			8	8	8	428	428	428	21843	0	96114	28137000000	110	309972362518311	313892669677734	311759929656982	310532855987549	0,678443601372132	0,753713963698601	-0,0560506184895857	-0,446348013768302	0,0027792065544775	0,0366304431459512	-0,178757349650066	-656879145986076	0,0039459927879901	0,0138109747579654	-0,39203198750814	-597350992298898
3189688	3207032	3182639	3148846	3167367	3171763	3138237	3149467	3179865	3165514	3169735	3170037	TIGRmainrole:not available											40	40	40	422	422	422	12073	0	32331	40405000000	468	319311962127686	316265869140625	315585632324219	31684289932251	0,0288469249622858	0,0679930679995742	0,246906916300457	333958458720346	0,0607450760152737	0,183237208681125	0,372632344563801	258904431302585	0,0392227649715133	0,073010165508772	0,304609298706055	301845485966136
2609902	2624986	2580546	261038	2618965	2651759	2615797	2576739	2733766	2640023	2668806	2629539	Cell envelope											4	4	4	223	223	223	22473	0	45952	698640000	22	260514469146729	262703475952148	264210071563721	264612274169922	0,0798284195339438	0,147223735407471	-0,409779866536457	-233483355371904	0,492440818396016	0,658538315642936	-0,369560241699219	-0,754675124336609	10000001	0	0	0
3267291	3279017	3222375	325313	3249772	3249891	3166492	3167867	3268299	318527	3189692	3198138	Energy metabolism							+	B.thermo_N2_B.thermo_CO2-N2			36	36	36	533	533	533	98336	0	32331	61274000000	384	325622749328613	325093078613281	32008861541748	319103355407715	0,0210254340681439	0,0548425657861376	0,65194129943848	368963628214923	0,217733324059942	0,399678611166493	0,553415934244796	146130509902633	0,774698121155119	0,815730860623081	0,0529696146647183	0,306242297266061
3695783	3708064	3692371	3692349	3670882	3668552	369614	3690197	3683092	366893	3666302	3670625	Protein synthesis	+	B.thermo_air_B.thermo_N2									21	21	21	782	782	782	27598	0	27688	1460300000000	736	369873962402344	367726097106934	368980941772461	366861915588379	0,00362872570327912	0,0159237022038013	0,301204681396484	611153205142036	0,215648053932367	0,396846670318306	0,0892995198567661	146944586722317	0,0743327056215643	0,123007840268316	0,214785257975258	240029295199431
3658175	3657105	3647983	3673807	3672708	3658819	3653835	3652806	3663976	3654424	3653312	3631974	Protein synthesis											28	28	28	748	748	748	32047	0	32331	1198700000000	926	365442123413086	366844444274902	365687255859375	364656982421875	0,381359401841126	0,485070952725457	0,0785128275553362	0,982776196535892	0,637299846870951	0,767382449359837	-0,0245145161946638	-0,509381908649562	0,0731649336534317	0,122023396059582	-0,140233357747398	-24149087524333
3278023	3297564	3282675	3258195	3246066	3250436	3279609	3273685	3283419	3284077	3278671	3278322	Purines, pyrimidines, nucleosides, and nucleotides					+	B.thermo_air_B.thermo_CO2-N2			+	B.thermo_CO2-O2_B.thermo_CO2-N2	10	10	10	419	419	419	26049	0	22643	84198000000	163	328608741760254	325156555175781	327890434265137	328035659790039	0,406301429977565	0,509841659820459	0,0573081970214844	0,927204851499906	0,333630340944966	0,521475629062485	0,0718307495117188	109858973067824	0,00739054343979097	0,0213139270188169	0,34521611531575	501900452914566
3494096	3498655	3468698	344555	344461	3420223	3459596	3464011	3485999	3477568	3491821	3471539	Protein synthesis					+	B.thermo_air_B.thermo_CO2-N2					12	12	12	627	627	627	20425	0	26617	330400000000	238	348714981079102	343679428100586	346986885070801	34803092956543	0,570771093880887	0,661686458485069	0,0684038798014299	0,616751628622681	0,235575083561814	0,416742862455785	0,172808329264321	139468893457263	0,0156407589163121	0,0359327758770745	0,503555297851563	403715303824949
2993747	2985913	2960198	2994866	2988593	2955834	295699	2972095	2999159	2977058	2956933	2965576	Cell envelope											11	11	11	506	506	506	294	0	20835	10617000000	100	29799524307251	297976398468018	297608127593994	29665225982666	0,314644629647105	0,419901419886834	0,134299596150719	114884909734752	0,820320467721767	0,892289103551632	0,0387115478515625	0,24249844459699	0,99103972326378	0,993037787221973	0,00188573201497633	0,011947390920893
2837289	2877068	2857011	2821711	2820541	2811882	2826504	2815016	2843607	2786968	2771797	2802939	Biosynthesis of cofactors, prosthetic groups, and carriers	+	B.thermo_air_B.thermo_N2					+	B.thermo_N2_B.thermo_CO2-N2			15	15	15	475	475	475	4151	0	15227	3651000000	86	285712280273438	281804466247559	282837543487549	278723449707031	0,00869861499716932	0,028776792850946	0,698882420857746	479203469191097	0,112418968791516	0,263572037407033	0,287473678588867	202838640055433	0,030343886229905	0,0592958510731171	0,390780766805012	328548546169436
30854	308894	3053083	2952135	2963879	2977585	3002789	3012003	3042442	3034657	3056474	3044618	Protein fate					+	B.thermo_air_B.thermo_CO2-N2			+	B.thermo_CO2-O2_B.thermo_CO2-N2	17	17	17	353	353	353	46544	0	49797	15771000000	128	3075807762146	296453304290771	301907825469971	304524993896484	0,0790085311332403	0,146800409029632	0,305576960245766	234427019408252	0,0265580351438058	0,114277662986435	0,567295074462891	342907957391269	0,00120610067145872	0,00653925854961799	111274655659993	81981914439165
3451194	3452327	3435836	3399522	3402672	3393632	3431433	3434843	3452198	3408544	34188	3419931	Protein synthesis	+	B.thermo_air_B.thermo_N2			+	B.thermo_air_B.thermo_CO2-N2			+	B.thermo_CO2-O2_B.thermo_CO2-N2	35	35	35	668	668	668	6284	0	32331	241630000000	533	344645233154297	33986083984375	343949127197266	341575813293457	0,0088386031371654	0,0290466869617859	0,306940714518227	477022722206627	0,451057976343752	0,626089012704848	0,0696093241373674	0,834262486551624	0,00129150561709558	0,00682849246485639	0,47843805948893	80522557814064
2775583	2574304	2718839	2711327	2696873	2709467	2688758	2530548	2703307	2556179	2644229	2654872												3	3	3	14	14	14	356	0	47488	1161800000	25	268957538604736	270588874816895	264087104797363	261842670440674	0,351882545953026	0,456132718125034	0,71148681640625	105266254453188	0,582522052875627	0,729024605095845	0,487042744954426	0,597222646919025	0,799453947398152	0,837656946992723	-0,163134256998699	-0,271484271509695
3450154	3443266	3461369	3470218	346676	3464479	3450599	3439094	3400972	3417482	3416504	3424884	Cell envelope	+	B.thermo_air_B.thermo_N2					+	B.thermo_N2_B.thermo_CO2-N2			25	25	25	742	742	742	3265	0	21623	264400000000	372	345159606933594	346715240478516	343022155761719	34196231842041	0,00562525407675702	0,0211941390972764	0,319730122884117	54177922891736	0,249967399021364	0,434325777634508	0,213747660319015	134450796397921	0,048235568268701	0,0859250087080445	-0,15556208292643	-281165641665311
3152089	3137213	3163374	3128703	3145596	3155032	3094907	3087489	3126718	3168537	3164955	3167266	Cell envelope											25	25	25	531	531	531	44627	0	63985	31437000000	219	31508918762207	314311046600342	310303821563721	316691913604736	0,104173095450169	0,176821681924519	-0,160271326700844	-209556981831877	0,0281582124324051	0,117701327967453	0,478537877400719	336560199413445	0,5111871951499	0,576972072648373	0,0778147379557304	0,720297294204154
3185106	3205785	3178737	3242041	3218769	3220586	3181818	3181654	3160814	3191752	3182589	3195154	Cell envelope									+	B.thermo_CO2-O2_B.thermo_CO2-N2	12	12	12	844	844	844	15176	0	15968	50439000000	169	318987636566162	322713203430176	317476215362549	318983173370361	0,996279855772479	0,997617144169489	0,000445683797199337	0,00496021772823432	0,2320022977785	0,412918931447622	0,151142120361328	14076158818574	0,0281459661856993	0,0560288859584481	-0,372558593750004	-336607141908753
2819517	281562	277947	2701382	2723105	2756943	2730504	2755362	2819423	2822518	2820494	2828529	Biosynthesis of cofactors, prosthetic groups, and carriers					+	B.thermo_air_B.thermo_CO2-N2					13	13	13	453	453	453	34681	0	46579	2781000000	74	280486888885498	272714328765869	276842975616455	282384700775146	0,21739004542922	0,311272502668326	-0,189781824747723	-146263981954426	0,282876396336614	0,470282008909621	0,364391326904297	12396108987435	0,0195146206956397	0,0422297524777922	0,777254740397133	377531420917626
3258038	2445411	317628	3185434	3360443	3276896	2839391	2624112	2764983	3242905	3284315	3318828	TIGRmainrole:not available									+	B.thermo_CO2-O2_B.thermo_CO2-N2	14	14	14	297	297	297	48263	0	1541	56800000000	54	295990943908691	327425765991211	274282855987549	328201560974121	0,281947972017517	0,385225617445178	-322106297810873	-124240556167822	0,460147159130154	0,633297548266619	217080942789714	0,816307618626573	0,298370441919225	0,37573507508578	-314348347981771	-119421175627447
3138433	3136515	3136406	2983129	2982011	3003459	313373	3129576	3113541	3025968	3026349	3035311	TIGRmainrole:not available	+	B.thermo_air_B.thermo_N2			+	B.thermo_air_B.thermo_CO2-N2			+	B.thermo_CO2-O2_B.thermo_CO2-N2	22	22	21	609	609	595	54321	0	32331	22796000000	204	313711795806885	298953323364258	312561531066895	302920932769775	4.18481e+08	0,000346874306810657	107908503214518	345552185469695	0,136692671249683	0,297149150131184	0,115025838216145	185815161057455	2.99416e+09	0,00108885226350966	14758472442627	210788511990608
2988498	3013222	3026405	287386	2915909	2912938	2990254	2989106	2931508	2840434	2804838	283103	TIGRmainrole:not available	+	B.thermo_air_B.thermo_N2			+	B.thermo_air_B.thermo_CO2-N2					18	18	17	416	416	40	548	0	70705	8661800000	125	300937519073486	290090217590332	297028923034668	282543392181396	0,000280826202228651	0,00358113413440297	183941205342611	11951650129866	0,155243288138061	0,319438720880427	0,390858332316078	17487467955912	0,00346051195439516	0,012899058310008	108472951253255	619087097172468
2678743	2571688	2552202	2767731	251748	2533402	2537229	2624069	2533637	2513953	2535724	2702238	TIGRmainrole:not available											2	2	2	42	42	42	67559	0	27541	302010000	15	260087795257568	260620441436768	256497840881348	25839714050293	0,824213848350176	0,866615265495746	0,16906420389811	0,237118662276656	0,506089383793702	0,665236988760275	0,35899543762207	0,72955158125975	0,955620217469685	0,96402553737977	-0,0532658894856795	-0,0592162631177303
2821859	2812962	2826441	2736411	2753096	2744869	2793803	2808106	273585	2761526	2746303	2760724	TIGRmainrole:not available	+	B.thermo_air_B.thermo_N2			+	B.thermo_air_B.thermo_CO2-N2					8	8	8	32	32	32	33174	0	34509	2701100000	77	282042064666748	274479198455811	277925338745117	275618457794189	0,000532320946184749	0,00533035470944729	0,642361323038738	101410774557818	0,140515069734733	0,301427488301927	0,411673227945965	183435811657307	0,000264808940492184	0,0031088986635736	0,756287256876629	121324971467505
3572786	3551309	3590215	3499858	3489559	3497767	3617137	3614883	3539519	3476154	3476297	3474515	Energy metabolism	+	B.thermo_air_B.thermo_N2			+	B.thermo_air_B.thermo_CO2-N2					18	18	18	662	662	662	37141	0	32331	542730000000	394	357143669128418	349572792053223	359051284790039	347565536499023	0,00104964651622659	0,00775283466440626	0,957813262939453	850197167474422	0,531372855232604	0,686747780216695	-0,190761566162109	-0,68430303009608	0,00292190158883584	0,0114345282649718	0,757086435953774	648079794168978
3002142	3005051	2999442	2975764	2973597	2963618	2937314	2962737	2947406	3001651	3018246	2996912	TIGRmainrole:not available			+	B.thermo_air_B.thermo_CO2-O2	+	B.thermo_air_B.thermo_CO2-N2					9	9	9	438	438	438	37708	0	1571	11333000000	150	300221176147461	297099323272705	294915237426758	300560283660889	0,637798310398296	0,720359635968401	-0,0339113871256522	-0,50860439123759	0,00217712226706075	0,0357879761428076	0,530592600504555	701284183788414	0,00156144353159971	0,00760821014906916	0,312185287475586	765957699093965
3347242	3373852	3352391	3358307	336127	3357373	3349965	3358844	3387582	3382183	339167	3395446	TIGRmainrole:not available											11	11	11	232	232	232	66294	0	18855	158200000000	136	335782852172852	335898323059082	336546363830566	338976631164551	0,0242792688609066	0,0603744485674545	-0,319377899169922	-352777171723099	0,613856937875363	0,752154690210767	-0,0763511657714844	-0,546371874188103	0,895223727204581	0,915485992635138	-0,0115483601888045	-0,140273769441929
2750249	2758384	2773415	269969	2748008	268584	2736886	2720238	2769916	2751013	2718139	27376	TIGRmainrole:not available											4	4	4	18	18	18	32088	0	51343	2030200000	53	276068248748779	27111795425415	274234657287598	27355842590332	0,0987120798959107	0,16967560277039	0,250983556111656	21433826284352	0,318286070823593	0,510583905279514	0,183359781901043	113899758721796	0,0688210121181421	0,116077069081618	0,495030721028648	247170068907006
3058629	3075947	303833	3023272	2962139	3009874	2982034	29872	3012768	3099193	3109011	3106407	Unknown function	+	B.thermo_air_B.thermo_N2									5	5	5	496	496	496	12532	0	94289	17012000000	73	305763511657715	299842834472656	299400081634521	310487022399902	0,0137524283129247	0,039458890467084	-0,47235107421875	-419487367170527	0,011622673902442	0,0742531524859069	0,636344273885094	440755594348011	0,0511899745078463	0,0904315781886243	0,592068990071617	275350117991174
2656898	2612865	2558563	2553792	2598138	2502794	2637928	2723515	2547612	2639486	265592	2644807	Unknown function											5	5	5	178	178	178	30389	0	13484	519240000	17	260944194793701	255157470703125	263635139465332	264673805236816	0,265673344954126	0,368045153826886	-0,372961044311523	-129287970183622	0,667879103961021	0,791821012232556	-0,269095102945965	-0,462322353088461	0,217656006113559	0,291053905933019	0,578671773274738	146160553811185
2590805	2634002	2640604	265294	2690587	2655207	2531196	2588853	2595422	2615815	2658047	2655479	Transport and binding proteins									+	B.thermo_CO2-O2_B.thermo_CO2-N2	9	9	9	116	116	116	93956	0	35347	786610000	40	262180366516113	266624450683594	257182350158691	264311370849609	0,362543436381528	0,466708202831096	-0,213101069132488	-102681251930941	0,123620496762085	0,279964066196486	0,49980036417643	194531378777386	0,0882915939252438	0,1404938810486	-0,444408416748047	-224336817780298
2840438	2825264	282699	2800972	2797673	2805755	2831791	2836745	2860198	2803831	2780175	2802284	TIGRmainrole:not available	+	B.thermo_air_B.thermo_N2			+	B.thermo_air_B.thermo_CO2-N2			+	B.thermo_CO2-O2_B.thermo_CO2-N2	7	7	7	428	428	428	21047	0	11129	3561100000	59	283089752197266	280146656036377	284291095733643	279543018341064	0,0170820961009572	0,0468501606298312	0,35467211405436	393145402987292	0,295374796713762	0,486089232387214	-0,120134989420574	-120281303419469	0,00528623469502348	0,0167341314867941	0,29430834452311	551204164505813
2577839	2665907	2600406	2483009	2658942	2598348	2569811	2575007	2558121	2559232	262383	2524005	Transport and binding proteins											5	5	5	19	19	19	29835	0	30227	514100000	29	261471729278564	258009967803955	256764640808105	256902256011963	0,310595826169146	0,416734687629826	0,456946690877277	115992716083966	0,154794181652178	0,318963222193149	0,47070821126302	175122722631284	0,58254022638297	0,644816241675582	0,34617487589518	0,597192647632521
2915219	2903701	2931434	2907173	291607	2906782	2891411	2906551	2859982	2857218	2842654	2869531	Transport and binding proteins	+	B.thermo_air_B.thermo_N2					+	B.thermo_N2_B.thermo_CO2-N2			10	10	10	367	367	367	29926	0	26935	6003200000	73	291678466796875	291000823974609	288598098754883	285646781921387	0,005715441634173	0,0211598980600152	0,603169123331707	539388515667209	0,124755468646068	0,281662423810491	0,308036804199219	193735851524321	0,474652739585284	0,543971740754541	0,0677636464436837	0,788223017178849
2617547	2647329	2642606	2444562	2496383	2637242	2616496	2604856	2576114	2514118	259139	2497714	Unknown function											5	5	5	20	20	20	36724	0	42835	806720000	27	263582725524902	252606239318848	259915523529053	253440723419189	0,0287161570843454	0,0677919404586128	101420021057129	334446764134995	0,0726727762414277	0,205251489654843	0,366718928019203	242114805749569	0,132879879278315	0,195195960595042	109764798482259	188260990416123
2676294	2576464	2641365	2963237	2829527	2889296	2536163	2370172	2608231	2640965	2506225	2511459	Unknown function					+	B.thermo_air_B.thermo_CO2-N2			+	B.thermo_CO2-O2_B.thermo_CO2-N2	9	9	9	284	284	284	49239	0	19149	1601000000	28	2631374168396	289401988983154	250485534667969	255288276672363	10000001	0	0	0	10000001	0	0	0	0,00562854289688303	0,0174473128050989	-262645785013835	-54169122666857
2692547	2710649	2716202	2606312	2607604	2622545	2662199	2631005	2671529	2601856	2566971	2633422	Biosynthesis of cofactors, prosthetic groups, and carriers	+	B.thermo_air_B.thermo_N2			+	B.thermo_air_B.thermo_CO2-N2					5	5	5	285	285	285	28486	0	65362	1123900000	37	27064661026001	261215381622314	265491065979004	260074996948242	0,00668513020901241	0,0236917203606805	105716133117676	516279153430744	0,022057607314643	0,104434561492954	0,515555699666344	363522577151608	0,000437147965748123	0,00407367260581532	0,94312349955241	106690683700304
2711674	2732131	2598618	2649357	2590585	2666058	2714657	2697967	2721605	2521664	2673162	2636297												2	2	2	101	101	101	28187	0	8252	1188900000	19	268080749511719	263533325195313	271140956878662	261037425994873	0,31719730745083	0,42255212742557	0,704332987467449	1141932174663	0,507602982052599	0,666627614670513	-0,306020736694336	-0,726796706550623	0,391770990881749	0,470314450406351	0,454742431640625	0,959212599860928
2733185	2747831	2725124	2741852	2722361	2732208	2711108	2693731	2725926	2690656	2714375	26894	Regulatory functions											7	7	7	37	37	37	33009	0	46441	1779300000	47	273537998199463	273214054107666	271025466918945	269814357757568	0,0238487475412902	0,059701898207391	0,372364044189453	354765545305167	0,0929151907580317	0,235589123187176	0,251252492268879	219746255049202	0,728764917544779	0,775580651005899	0,0323937733968087	0,37199551068538
2876841	2860205	2867902	2854019	2851826	2843102	2836001	2810649	2844158	2827977	2855072	2832083	TIGRmainrole:not available											6	6	6	323	323	323	28956	0	27674	4229800000	71	286831588745117	28496488571167	283026962280273	283837738037109	0,0367605132319678	0,0827250162022564	0,299385070800781	308477443128349	0,0271647433978149	0,115865946329456	0,380463282267254	340449103169695	0,0331886912136574	0,0635228993575906	0,186670303344727	319086843120152
3010562	3010712	3019613	2924461	2883156	2901231	2988431	3002762	2989329	3028273	3035846	3006638	TIGRmainrole:not available					+	B.thermo_air_B.thermo_CO2-N2			+	B.thermo_CO2-O2_B.thermo_CO2-N2	9	9	9	738	738	738	14403	0	71144	11713000000	91	301362895965576	290294914245605	299350757598877	302358570098877	0,342279725605515	0,447573488697133	-0,0995680491129569	-107655123077954	0,0218227274157621	0,104335458200196	0,201213200887043	364733637478413	0,000850629549116675	0,00558717470366944	110679690043131	898122870427763
2804541	2820214	2772585	2748408	2775805	2755888	2847985	2823868	2833292	2755983	275247	2702083	TIGRmainrole:not available									+	B.thermo_CO2-O2_B.thermo_CO2-N2	8	8	8	68	68	68	13471	0	57707	2846800000	67	27991138458252	276003398895264	283504829406738	273684539794922	0,0495131863285842	0,102745026428717	0,622683207194008	278601436859769	0,0836052782905496	0,221183584338289	-0,359344482421875	-229273051271205	0,0736663953740819	0,122722453075705	0,390797932942707	240860028753386
3096451	312213	3101012	3040466	3045973	3024717	2956282	2976081	3002881	3170256	3180085	317527	TIGRmainrole:not available	+	B.thermo_air_B.thermo_N2	+	B.thermo_air_B.thermo_CO2-O2	+	B.thermo_air_B.thermo_CO2-N2			+	B.thermo_CO2-O2_B.thermo_CO2-N2	24	24	24	499	499	499	55667	0	32331	23482000000	220	310653095245361	303705215454102	297841472625732	317520408630371	0,00122089744686323	0,00806008402973423	-0,686730066935219	-81720075993547	0,00121240655666359	0,0286088837483684	128116226196289	818698441874066	0,00238817236257542	0,0100021488556178	0,694787979125977	684159633224506
3149295	3149123	3165855	3214194	3198325	3181749	3156115	3143986	3076319	3190613	3190609	3182084	Cellular processes Transport and binding proteins	+	B.thermo_air_B.thermo_N2			+	B.thermo_air_B.thermo_CO2-N2					12	12	12	482	482	482	2524	0	11719	39316000000	153	315475788116455	319808940887451	312547359466553	318776874542236	0,00610802301299869	0,0218018429076413	-0,330108006795246	-52949429237922	0,313777227342686	0,50668441898714	0,292843500773113	115121127522466	0,0163987929621364	0,0373291607733516	-0,433315912882488	-398017017129585
2973862	2982268	2985231	2864251	2873363	2863502	2885273	2867828	2895541	3029603	3032313	3047508	Protein fate	+	B.thermo_air_B.thermo_N2	+	B.thermo_air_B.thermo_CO2-O2	+	B.thermo_air_B.thermo_CO2-N2					19	19	19	476	476	476	57611	0	31939	9244300000	159	29804536819458	28670389175415	288288059234619	303647499084473	0,00101401054012569	0,0076025312857665	-0,560213724772137	-857906646932413	0,000372391632408746	0,0181602986071332	0,975730895996094	111178520710914	1.67944e+09	0,00113820063782259	113414637247721	243799596021057
3352473	3348544	3342743	3291198	3312662	3321235	3280407	3284913	3304999	3344357	3349035	3340718	TIGRmainrole:not available			+	B.thermo_air_B.thermo_CO2-O2	+	B.thermo_air_B.thermo_CO2-N2					39	39	39	713	713	713	56649	0	32331	118130000000	487	334791984558105	330836486816406	329010620117188	334470329284668	0,435127259410434	0,535210116274005	0,03216552734375	0,866442811449944	0,00200985003711815	0,0363013654852327	0,578133900960282	71638119452635	0,0134606648721462	0,0323707279425322	0,395548502604164	422156752290724
2893371	2892476	2904965	2799167	2794481	2792993	2955841	2959505	2917634	286328	2867405	2861369	TIGRmainrole:not available	+	B.thermo_air_B.thermo_N2			+	B.thermo_air_B.thermo_CO2-N2			+	B.thermo_CO2-O2_B.thermo_CO2-N2	5	5	5	61	61	61	11404	0	26576	5681700000	57	289693737030029	279554710388184	29443265914917	286401786804199	0,00170500191855799	0,00970940023850578	0,329195658365887	748349553526753	0,0275325254243885	0,11641642975688	-0,473892211914063	-338990063053001	2.16224e+09	0,00119403536296396	101390393575033	228788508216655
2957488	2959053	294575	2898799	2922853	2917897	2984513	2964427	2898291	2857243	2881186	2875095	TIGRmainrole:not available	+	B.thermo_air_B.thermo_N2			+	B.thermo_air_B.thermo_CO2-N2					9	9	9	59	59	59	23247	0	75776	7562600000	72	295409717559814	291318321228027	294907703399658	287117443084717	0,000569539361326239	0,0054822756587016	0,829227447509766	99656518525533	0,858356365763834	0,91998195099816	0,0502007802327462	0,190279952868185	0,00838710100417478	0,0235502214636998	0,40914026896159	484213247269021
298936	2997364	2980758	2961777	2964983	2974551	3025395	3029724	3068479	2968661	297191	2979673	Unknown function					+	B.thermo_air_B.thermo_CO2-N2			+	B.thermo_CO2-O2_B.thermo_CO2-N2	14	14	14	437	437	437	36953	0	67471	11992000000	106	298916053771973	296710357666016	304119892120361	297341442108154	0,0533185874379102	0,109273808320552	0,157461166381836	271395900189567	0,023045568844961	0,107033864191041	-0,520385106404625	-358591901080157	0,0229263928196889	0,0478757026528797	0,220568339029946	359173182730013
2854086	2842246	2832556	2841957	2885792	2856074	2869352	286166	2867899	2837368	2852518	2870451	TIGRmainrole:not available											11	11	11	715	715	715	17542	0	95002	4589700000	100	284296245574951	286127452850342	286630363464355	285344581604004	0,410178991401356	0,513411959035925	-0,104833602905273	-0,91882686246742	0,0247624547523627	0,110449607630203	-0,233410517374672	-350594938352873	0,270707140668004	0,346756311628861	-0,183120091756184	-127695774401279
3384978	3393552	3352554	3179912	3193793	319285	3339968	3347182	3409199	3117653	3130177	3135516	Central intermediary metabolism	+	B.thermo_air_B.thermo_N2			+	B.thermo_air_B.thermo_CO2-N2	+	B.thermo_N2_B.thermo_CO2-N2	+	B.thermo_CO2-O2_B.thermo_CO2-N2	20	20	20	558	558	558	59886	0	32331	105700000000	281	337702827453613	318885154724121	336544990539551	312778167724609	5.15526e+09	0,00126092708816006	249246597290039	183799579926179	0,670634251079712	0,791878861444406	0,115784962972008	0,458143021900628	0,000143314646109141	0,00232263192770359	188176663716634	141874031595341
2767236	2759456	2743372	2773202	276147	2787619	2730417	2717245	2716806	269419	2716997	2726901	Regulatory functions							+	B.thermo_N2_B.thermo_CO2-N2	+	B.thermo_CO2-O2_B.thermo_CO2-N2	4	4	4	204	204	204	32386	0	32727	2090300000	52	275668811798096	277409706115723	272148952484131	271269626617432	0,0212662694513237	0,0551813461241304	0,439918518066406	367665966760321	0,0133935958160146	0,0783793227153173	0,351984659830727	422780253955517	0,166971788357243	0,234641787408717	-0,174090067545574	-168652582072757
263657	2631702	2652476	2695405	2666844	2680107	2598385	2698642	2685162	2601451	2606581	2523066	Regulatory functions Signal transduction					+	B.thermo_air_B.thermo_CO2-N2	+	B.thermo_N2_B.thermo_CO2-N2			8	8	8	443	443	443	24476	0	56161	911660000	39	264024925231934	268078536987305	266072978973389	257703266143799	0,0849064253977374	0,151350521736469	0,632166544596355	22787194493385	0,557386633085208	0,708476667422814	-0,204804738362629	-0,639327830515456	0,0173818333115172	0,038913383584793	-0,405361175537109	-391081726022368
3078176	3064804	307315	3073763	3058513	3065762	3048145	3055892	3081726	3069768	3072403	3065906	TIGRmainrole:not available											9	9	9	434	434	434	19228	0	13516	19722000000	145	307204322814941	306601276397705	306192111968994	306935939788818	0,569080908320388	0,66126846979285	0,0268389383951835	0,619582606645113	0,404667778467133	0,582705669190369	0,101221084594727	0,930754697869213	0,363220862454364	0,442452864313281	0,0603052775065116	102519274155563
2769345	2755017	2757737	2848266	286328	285142	2783605	279301	2762972	2767263	2803905	2770444	TIGRmainrole:not available					+	B.thermo_air_B.thermo_CO2-N2			+	B.thermo_CO2-O2_B.thermo_CO2-N2	5	5	5	421	421	421	19775	0	50772	2980100000	50	276070003509521	285432224273682	277986240386963	278053741455078	0,188155855257219	0,277949045587891	-0,198374430338543	-158495275956389	0,124989836879606	0,281756750931994	-0,191624323527019	-193572557954018	0,00012239887982466	0,00214702035080668	-0,936222712198894	-14767369073135
2843865	2853779	2830791	2783954	2804531	280876	2796058	2793405	2859904	2835001	2839644	28142	Unknown function					+	B.thermo_air_B.thermo_CO2-N2					8	8	8	233	233	233	37871	0	24314	3632800000	53	284281158447266	279908180236816	281645526885986	282961502075195	0,268248232942017	0,370923413854949	0,131966908772789	128469929859307	0,310811968345993	0,503563576622579	0,26356315612793	115933239641751	0,0125608780438657	0,0307020805957439	0,437299092610679	430850390466541
2907635	2927244	2900488	2894257	2911734	2917779	2916837	2923316	2888242	29,32	2902046	2904752	Central intermediary metabolism Energy metabolism											7	7	7	748	748	748	14713	0	18657	6513100000	78	291178932189941	29079231262207	290946483612061	291293258666992	0,931344393516721	0,948509102475733	-0,0114339192708357	-0,0917011054691854	0,870889922453155	0,927976661725394	0,0232448577880859	0,173221142107427	0,735275003414973	0,781393464071079	0,0386613210042306	0,362564936647357
2636285	2543788	252463	261386	2578397	2530799	293252	2937946	2899774	2521775	2499023	2587188	Fatty acid and phospholipid metabolism			+	B.thermo_air_B.thermo_CO2-O2					+	B.thermo_CO2-O2_B.thermo_CO2-N2	6	6	6	246	246	246	43273	0	36547	1888000000	15	256823425292969	25743522644043	29234130859375	253599548339844	10000001	0	0	0	0,000622929112647144	0,0211940765535528	-355178833007813	-973743296093019	10000001	0	0	0
282238	281992	2802728	2775729	2775251	2793798	2795266	2772994	2798669	2777913	2794397	2793843	TIGRmainrole:not available					+	B.thermo_air_B.thermo_CO2-N2					8	8	8	731	731	731	15598	0	4947	2915400000	68	281500930786133	278159275054932	27889762878418	278871746063232	0,0328380611057253	0,075842704597124	0,262918472290039	320200291391566	0,0623271390047965	0,184958629541617	0,260329564412434	256470112072144	0,0183563547767459	0,0406073070803087	0,334165573120117	384656323742048
2607409	2715611	2629312	2667479	2682578	2657557	2545593	2662442	2693125	260827	2521374	2641006	TIGRmainrole:not available											6	6	6	222	222	222	41316	0	18619	629600000	23	265077743530273	26692045211792	263371982574463	259021663665771	10000001	0	0	0	10000001	0	0	0	0,614795170690455	0,673024669236027	-0,184272130330406	-0,544874980744546
2741466	2726293	2705051	2782869	2733398	2784625	2400396	2525586	2815846	2749282	2719348	2681376	TIGRmainrole:not available											6	6	6	309	309	309	19265	0	27051	1954700000	35	272427005767822	27669641494751	258060932159424	271666831970215	0,750414782825924	0,811318011577013	0,0760173797607422	0,34078145209404	0,309384671496089	0,501806845231461	143660736083984	116326705112371	0,0977180614076409	0,152562962888788	-0,426940282185871	-21524008798786
3409089	3416211	3399226	3411629	3397852	3395211	3361171	3354685	3378009	3372862	3378371	3373903	Protein synthesis	+	B.thermo_air_B.thermo_N2							+	B.thermo_CO2-O2_B.thermo_CO2-N2	8	8	8	364	364	364	20798	0	10237	192300000000	217	340817565917969	340156402587891	336462173461914	337504501342773	0,00312610169308297	0,0143512114648609	0,331303914388016	636367900493076	0,00691991188931629	0,0578504633946841	0,435536702473954	511295827111752	0,403385042460013	0,481542912976685	0,0661137898762973	0,933550490986755
2962045	2956714	2968686	2956371	2971209	2966475	2953189	2956798	2982375	2940923	2934314	2942634	TIGRmainrole:not available	+	B.thermo_air_B.thermo_N2									10	10	10	743	743	743	16869	0	57607	9105300000	81	296248168945313	296468505859375	296412048339844	293929042816162	0,00568171635443064	0,0212459167940113	0,23191197713216	540277078586358	0,875520572094761	0,928851774455863	-0,0163885752360038	-0,166934700503295	0,713088684847227	0,760525914955089	-0,0220349629720076	-0,394871490012189
2767452	2757355	2759555	2743706	2754731	2698522	2737815	2707725	2739836	2713036	2657248	2684912	Regulatory functions	+	B.thermo_air_B.thermo_N2									7	7	7	346	346	346	28031	0	52783	1941800000	43	276145401000977	273231983184814	272845859527588	268506526947021	0,00959252182416649	0,0305812875249068	0,763888041178387	46595864825396	0,038115757880359	0,140108929092877	0,329953511555988	304764945254397	0,170648269857929	0,239357074654913	0,291341781616211	166796560977205
2663832	2644129	2575022	2627773	2543949	2547256	2387272	264028	2714302	2501032	2517133	2524941	TIGRmainrole:not available											3	3	3	8	8	8	53995	0	81742	296720000	13	262766132354736	257299251556396	258061790466309	25143684387207	10000001	0	0	0	10000001	0	0	0	0,22785338071787	0,302789118226689	0,546688079833984	142287832200197
2656283	2511981	2430432	2702485	2624719	2625075	252827	2450229	2550267	2539139	258906	2600222	Signal transduction Transport and binding proteins											4	4	4	575	575	575	1145	0	21143	552300000	22	25328987121582	265075988769531	250958824157715	257614002227783	0,562958981560987	0,656199062882026	-0,43241246541341	-0,629884361509352	0,76445177895747	0,866299730917722	0,233104070027668	0,320758942093104	0,171848417230829	0,240136822953296	-117861175537109	-166199744143916
2784272	2787056	2775162	2786756	2766336	2776218	2728921	2706343	2746521	2758355	2788728	275148	TIGRmainrole:not available											7	7	7	285	285	285	32536	0	30178	2304400000	46	278216323852539	277643661499023	272726154327393	276618766784668	0,253690366771152	0,35275491819437	0,159756342569988	133198975433155	0,0107306253370178	0,0700843967323976	0,549018224080406	451114924069689	0,453448152704519	0,523695736392283	0,0572662353515625	0,829513265732877
2532313	2556956	2432906	2638576	2621853	263061	2432285	2663032	2569088	25018	2523221	2480677	TIGRmainrole:not available											4	4	4	167	167	167	23485	0	5802	374240000	17	250739135742188	263034648895264	255480155944824	250189933776855	0,897057198877782	0,930096831637005	0,0549208323160819	0,137799496659469	0,571287037535326	0,719890556342964	-0,474101384480793	-0,61588857208199	0,032378008622629	0,062533174684378	-12295519510905	-321682661558183
267053	2577743	2628005	2630862	2682051	2588942	2549216	2699686	2648643	2604502	2673583	2554321	Cell envelope											2	2	2	233	233	233	17568	0	71725	471980000	10	262542610168457	263395175933838	263251514434814	261080188751221	0,754984837220434	0,815077696912364	0,146242141723633	0,33424489275551	0,897524160491846	0,939926876735556	-0,0708904266357422	-0,137169499653768	0,833468873361339	0,867203133413647	-0,0852565765380859	-0,224363797512828
3297271	2566084	3152145	264945	3027509	3208461	268333	2738295	2508974	3270355	325056	2519963	Hypothetical proteins											6	6	6	66	66	66	12469	0	17244	63095000000	27	300516681671143	296180686950684	264353294372559	301362590789795	0,980952534570368	0,986240688395545	-0,0845909118652344	-0,0254000339801326	0,197052565875357	0,377834736403208	361633809407552	154578349548826	0,88345374069426	0,908434156810442	0,433600107828777	0,156183680094775
2727782	2758592	2752058	2776199	2769252	2739419	2714122	2752058	2724463	2728666	2728859	2738303	Biosynthesis of cofactors, prosthetic groups, and carriers											6	6	6	539	539	539	16392	0	18668	2037600000	51	274614391326904	276162357330322	273021430969238	273194255828857	0,224662245479888	0,32014906423686	0,142014185587566	143480748249948	0,339436539952457	0,526612574708849	0,159295399983723	108373958597905	0,350775638288885	0,430458005505126	-0,154795964558918	-105538623571244
280086	2801377	2789377	2769132	2737758	2749251	2730556	2726481	2751262	2809386	2806296	2791952	Protein synthesis			+	B.thermo_air_B.thermo_CO2-O2	+	B.thermo_air_B.thermo_CO2-N2					6	6	6	313	313	313	27976	0	44865	2565000000	47	279720458984375	27520471572876	273609981536865	280254459381104	0,466823033492863	0,565340881470253	-0,053398768107094	-0,803297593180866	0,00208526371482894	0,0363183430332707	0,611047744750977	709389961837675	0,0105688435205996	0,027122453854069	0,451574961344402	45310550830164
2646323	2653881	2693134	2601358	2692791	2560707	2669182	2549472	2691011	2546184	2687612	2674021	TIGRmainrole:not available											3	3	3	158	158	158	2392	0	12818	659900000	19	266444625854492	261828517913818	263655471801758	263593883514404	0,579425773624163	0,667570080499808	0,28507359822591	0,602342770120201	0,579588617321118	0,726596527112936	0,278915405273438	0,602073035477169	0,330036069897372	0,410069816847485	0,461610158284504	110790042088602
2984799	2998915	2987331	2899461	2611095	2877156	2829105	2822706	2741764	2941472	2940162	2998997	TIGRmainrole:not available			+	B.thermo_air_B.thermo_CO2-O2							4	4	4	438	438	438	10468	0	55573	7431900000	51	299034824371338	27959041595459	279785842895508	296021003723145	0,204062487946796	0,297325421891231	0,301382064819336	15161779280142	0,00248686900743921	0,0346503748369863	192489751180013	676779874649522	0,104019652338057	0,159725336391393	19444408416748	209687502034309
3072647	3071342	3058244	283421	2830973	2845344	3057597	3060691	3114643	2820023	2821331	2846657	Energy metabolism	+	B.thermo_air_B.thermo_N2			+	B.thermo_air_B.thermo_CO2-N2			+	B.thermo_CO2-O2_B.thermo_CO2-N2	23	11	11	519	247	247	552	0	9534	12848000000	121	306741104125977	283684272766113	307764358520508	282933712005615	1.7122e+09	0,000751354569802331	238073984781901	242618201335156	0,620257959051048	0,755568188252858	-0,102325439453125	-0,53618743185858	3.39557e+08	0,000632849698017535	230568440755209	364136724450297
2734511	2731103	2690724	2615035	253422	2616067	2627053	2651186	2525277	273452	2748401	2784086	TIGRmainrole:not available					+	B.thermo_air_B.thermo_CO2-N2					12	12	12	298	298	298	51318	0	57588	1121400000	33	271877956390381	25884407043457	260117168426514	275566883087158	0,144660893092061	0,228637767471775	-0,368892033894856	-180932425448679	0,0457451765349074	0,156002781516479	117608006795248	286398502045936	0,0129752935381404	0,031508408249784	130338986714681	426755966323412
2788373	2770965	251685	2563714	2567136	2615129	245199	2583735	2527441	2524648	2769325	2673363	TIGRmainrole:not available											2	2	2	301	301	301	96982	0	54833	1489300000	20	269206256866455	258199310302734	252105541229248	26557788848877	0,764192520079293	0,823826040432301	0,362835566202797	0,321127306261282	0,148453944221364	0,311157765610109	17100715637207	178708396822463	0,285253309640193	0,362894782144648	110069402058919	123249569109308
2506845	2648038	2425052	2653079	2679369	2573807	2478505	26877	2680783	26,94	2513779	264228	TIGRmainrole:not available											4	4	4	126	126	126	44792	0	78196	407790000	18	252664451599121	263541831970215	261566276550293	261668605804443	0,345811090643167	0,449825760453012	-0,900414784749348	-106769736735361	0,399972566791781	0,581669846139538	-0,89018122355143	-0,941024879201686	0,207636039866757	0,280167724381299	-108773676554362	-150148224264999
2796972	2789856	2789724	2738993	2703538	2718035	2536381	2754053	2764931	2779619	2824232	2829518	Protein synthesis					+	B.thermo_air_B.thermo_CO2-N2					5	5	5	384	384	384	17976	0	23566	2336000000	35	279218406677246	272018871307373	268512172698975	281112270355225	0,302231477467509	0,407711902695771	-0,189387639363609	-118324442653611	0,223932138725095	0,405963716176969	107062276204427	143756061412041	0,00242515292266182	0,0100721532247598	0,719953536987305	681351205115964
2750726	2802554	2780199	285023	2871103	2851005	2767277	2785543	280239	2829031	28053	2782232	TIGRmainrole:not available					+	B.thermo_air_B.thermo_CO2-N2			+	B.thermo_CO2-O2_B.thermo_CO2-N2	4	4	4	46	46	46	14181	0	16496	3228000000	43	277782649993896	285744590759277	27850700378418	280552082061768	0,242136733873448	0,341140705325008	-0,276943206787109	-137144614330406	0,709652696246572	0,823332192393921	-0,0724347432454415	-0,399918473989785	0,00847207378841109	0,0237441015385732	-0,796193440755207	-482824537623278
3262649	326229	3250188	3236961	326034	3262386	3221691	3225146	3263225	3246441	325987	3257071	Protein fate											29	29	29	579	579	579	46335	0	32331	69596000000	341	325837554931641	325322875976563	323668746948242	32544605255127	0,535896314147694	0,630565694564952	0,0391489664713518	0,676372671670086	0,194272921811622	0,37446809566588	0,216880798339844	15578226693462	0,602881456163435	0,662414333927547	0,0514691670735701	0,563990083934764
289312	2908017	2869534	2872481	2884374	286188	28125	2817617	2854551	2888268	2900448	2870388	Transcription											11	11	11	527	527	527	3062	0	58945	5124600000	104	289022388458252	28729118347168	282822246551514	288636798858643	0,799441963939253	0,851976721569547	0,0385595957438163	0,271500995725209	0,0232960608838856	0,107176531676492	0,620015462239586	357381718583409	0,25225774773223	0,329348775716949	0,173120498657227	13367854269087
2756565	2761723	2593504	2736336	2737302	2762164	2409967	2512569	263728	2755961	2752402	2720443	Transcription											4	4	4	162	162	162	31461	0	54388	1752900000	31	27039306640625	274526710510254	251993846893311	274293556213379	0,527081900488718	0,62264940263592	-0,390049616495769	-0,691870535133002	0,0987344279199988	0,244000790619862	183992258707682	214318103659793	0,500497104782177	0,567052570843637	-0,413365046183269	-0,739783439593648
2784236	2796439	2793556	2804364	2817155	2819263	2754466	2744039	2792609	2814239	2814433	2831657	TIGRmainrole:not available	+	B.thermo_air_B.thermo_N2			+	B.thermo_air_B.thermo_CO2-N2					8	8	8	225	225	225	48342	0	36158	3038600000	62	279141044616699	281359405517578	276370487213135	282010955810547	0,0137979993319356	0,039437959776337	-0,286991755167644	-419076602942389	0,142714282466719	0,304360051383104	0,277055740356445	182098147080676	0,0201623367053681	0,0430688309852491	-0,221836725870769	-373764332211482
2987474	2983179	2990441	2993691	3003682	2992408	2945044	294448	2967192	3002036	3013063	3002221	Signal transduction	+	B.thermo_air_B.thermo_N2							+	B.thermo_CO2-O2_B.thermo_CO2-N2	23	23	23	451	451	451	70407	0	32331	10990000000	188	298703117370605	299659385681152	29522388458252	30057731628418	0,0112384747417756	0,0339429237140267	-0,187419891357422	-445095009714606	0,0110082127993519	0,0709472040768805	0,347923914591473	447782762527256	0,0820622037098877	0,132849886787668	-0,0956274668375663	-230966809251739
3214586	3186953	3213023	3201777	3181314	3163556	3244786	3233934	318562	31656	3162623	3157331	Regulatory functions Signal transduction	+	B.thermo_air_B.thermo_N2									18	18	18	665	665	665	27235	0	2949	47246000000	167	320485382080078	318221569061279	322144660949707	316185111999512	0,00978666189467447	0,0308704007333072	0,430029551188152	463279823460635	0,459066078299411	0,632404588090431	-0,165925343831383	-0,818428396009071	0,186640786992816	0,257429614621914	0,226382573445637	159181287930054
3240598	3268514	321767	3133239	3158459	3145905	3307181	3318502	3405706	3120979	3118689	3110674	TIGRmainrole:not available	+	B.thermo_air_B.thermo_N2			+	B.thermo_air_B.thermo_CO2-N2			+	B.thermo_CO2-O2_B.thermo_CO2-N2	25	25	25	673	673	673	34618	0	32331	69517000000	300	32422607421875	314586772918701	334379615783691	311678066253662	0,00112496264354704	0,00795471215247484	125480206807455	834920302305515	0,0419878296999865	0,147663929930481	-101535415649414	-294955756946954	0,00419101775279177	0,0142341855795274	0,96393140157064	587592390412091
2758799	2755772	2716375	2705372	2617859	2654366	2746037	2601381	2837024	2635793	2630166	2616549	TIGRmainrole:not available	+	B.thermo_air_B.thermo_N2									6	6	6	306	306	306	28486	0	96469	1698100000	28	27436487197876	265919914245605	272814750671387	262750282287598	0,00142815851626197	0,00873283814042155	116145833333333	784197597347385	0,835492277496995	0,901419765470577	0,155012130737305	0,221581310325369	0,0428176780819583	0,0779501318927958	0,84449577331543	29299095225494
3002022	3013161	3019378	2989182	3000745	3002327	3021778	3016255	3008828	3005672	3004427	3016567	Central intermediary metabolism											11	11	11	502	502	502	33112	0	29584	13163000000	127	301152038574219	29974178314209	301562042236328	300888862609863	0,700907339593733	0,77578171414974	0,0263175964355469	0,412820022915022	0,551435100687121	0,705200657609492	-0,0409997304280587	-0,649485849801338	0,0977500225530222	0,152453225550791	0,141026814778648	215210932850323
2984335	2985969	2965111	2961108	2962354	2950469	2968522	2985987	2988953	2966797	2944352	2959875	Central intermediary metabolism											11	11	11	50	50	50	34802	0	11166	9951000000	127	297847156524658	295797691345215	298115367889404	295700798034668	0,0851044613219275	0,151161733681328	0,214635848999023	227660812083291	0,786147665390677	0,876626550660488	-0,0268211364746094	-0,290113546317004	0,0560055639974863	0,0968727330861393	0,204946517944336	266657125595558
2971258	2954398	2955426	2827782	2818792	2818669	2908281	2912359	2993171	2913396	2914545	2927307	Central intermediary metabolism	+	B.thermo_air_B.thermo_N2			+	B.thermo_air_B.thermo_CO2-N2			+	B.thermo_CO2-O2_B.thermo_CO2-N2	12	12	12	483	483	483	38755	0	17227	7142700000	105	296036071777344	282174758911133	293793716430664	291841602325439	0,00399643964190288	0,0169877149450687	0,41944694519043	595282088473497	0,470676838080159	0,639368815330801	0,224235534667969	0,795853452925435	2.42434e+09	0,00120489680897608	138613065083822	222295319038827
3049705	3058271	3026941	3032496	3037119	3038638	2996017	3001545	3048903	305837	3075875	3082714	Transport and binding proteins											13	13	13	492	492	492	364	0	77528	16650000000	113	304497241973877	303608436584473	301548824310303	307231979370117	0,0818771524387314	0,149158377824893	-0,273473103841145	-231172335948065	0,199643817383371	0,380806916338816	0,294843037923179	153471603480428	0,403766979391055	0,48161325301765	0,0888811747233085	0,932717255963459
2675799	2710649	2681005	2626304	2448505	2654546	2641575	2634344	2434376	2691547	2691296	2708213	Regulatory functions											2	2	2	403	403	403	70211	0	22305	1163900000	22	268915119171143	257645168304443	257009830474854	269701881408691	0,55449161025118	0,647340753125791	-0,0786774953206404	-0,644259623917913	0,158397473505528	0,323201539384361	119052823384603	173153753071596	0,159932339395138	0,225813558748249	112699445088704	172329401194585
2653831	2707311	2734981	2585347	2624574	2508225	2692411	2711506	2613121	2649186	2616714	2459217	Energy metabolism											6	6	6	219	219	219	35102	0	10115	490570000	16	269870758056641	257271556854248	267234592437744	257503910064697	0,122505310610354	0,200194877799176	123668352762858	195320816407936	0,530124310847385	0,685739935251746	0,26361592610677	0,686500419635583	0,0389890904235551	0,0726659172769009	12599188486735	302453641069042
2612286	2593353	2565674	2607389	2511807	2649341	2609068	2539181	2610139	2564776	2645506	2476627	TIGRmainrole:not available											4	4	4	94	94	94	66663	0	4191	167870000	8	259043750762939	258951225280762	258612957000732	256230278015137	0,607898300097761	0,693943583585202	0,281347274780273	0,555912045719191	0,881394465737802	0,931032565613288	0,0430787404378243	0,158972190917673	0,983822316211292	0,98713262010164	0,00925191243489465	0,021572336259727
2600213	2766599	2643473	2535307	2512038	2431328	2588904	2584484	2579082	2641097	2680346	2533358	TIGRmainrole:not available											5	5	5	252	252	252	29171	0	93138	527430000	17	267009506225586	249289131164551	258415660858154	261826686859131	0,478959522871117	0,57862964220543	0,518282572428387	0,780013194627565	0,16028273349492	0,323439502211128	0,859383900960285	172142382410511	0,0397357721942633	0,073597560672853	177203814188639	300525099513295
2662701	2670609	2669777	260859	2647147	2604953	2595185	2563184	2647448	2612412	2647689	2635431	Biosynthesis of cofactors, prosthetic groups, and carriers											7	7	7	169	169	169	63385	0	22816	837820000	48	266769542694092	262023029327393	260193901062012	263184375762939	0,0280591214254005	0,0667690736310966	0,358517964680992	3369407323442	0,0561716418164308	0,173740194455472	0,657564163208008	2663728736553	0,0258905664736215	0,0523073639731296	0,474652608235679	345691278489227
305036	3048222	3042031	2811352	2875156	2862307	2992536	2999672	3016985	3003748	3023854	3046276	Cellular processes			+	B.thermo_air_B.thermo_CO2-O2	+	B.thermo_air_B.thermo_CO2-N2			+	B.thermo_CO2-O2_B.thermo_CO2-N2	14	14	14	442	442	442	41818	0	23877	12760000000	126	304687118530273	284960460662842	300306415557861	302462577819824	0,150596103802606	0,236266442558874	0,222454071044922	177478985042205	0,00466223366052092	0,0480341397559303	0,43807093302409	570655400747897	0,000552754255285472	0,00457864774794799	197266578674316	10042949125957
2876126	2870997	2841989	2803276	2807137	2497314	2893556	2914017	2972418	2745317	2639449	2636002	Biosynthesis of cofactors, prosthetic groups, and carriers	+	B.thermo_air_B.thermo_N2									4	4	4	294	294	294	22448	0	45102	4095000000	34	286303749084473	270257587432861	29266637802124	267358913421631	0,00716578208736704	0,0249797824167094	189448356628418	506293530241866	0,069999254708132	0,199239123809333	-0,636262893676758	-24559018895153	0,194903016642383	0,266850686697698	160461680094401	155507818166755
2759463	2767983	2705827	2743372	2766804	2756827	2636791	2665034	2722545	2739591	2767849	2788681	Transport and binding proteins											5	5	5	192	192	192	35416	0	34713	2012200000	42	274442443847656	275566749572754	267479038238525	27653736114502	0,433761902043588	0,533970922317684	-0,209492365519207	-0,869244949744936	0,0941542620014951	0,237496009152047	0,696340560913086	218559305324653	0,614309043321365	0,672986615424067	-0,112431844075523	-0,545650389856573
2987662	299982	3000236	298864	2964382	2987916	296482	2944713	297558	2970298	2977063	2993157	Amino acid biosynthesis Energy metabolism											9	9	9	457	457	457	25316	0	18996	10943000000	85	299590587615967	29803129196167	296170425415039	298017253875732	0,11843293582486	0,195035254139835	0,157333374023438	198271656037198	0,0262846570648014	0,113770571851492	0,342016220092773	344037781209539	0,157214380475458	0,223457236691047	0,155929565429688	173794960708955
2703982	2544909	2535443	2577858	2529382	2589705	2578409	2665837	2536434	2618512	2614096	2646272	Regulatory functions											6	6	6	264	264	264	32315	0	1027	445930000	18	259477787017822	256564846038818	259356021881104	262629337310791	0,601064735604838	0,687194318407984	-0,315154393513996	-0,566925851566844	0,98629809888512	0,993770054179704	0,012176513671875	0,0182704719728783	10000001	0	0	0
3319746	329543	3335416	3322216	3320555	3328499	3276817	3256606	3188227	3360907	3369146	3355419	Energy metabolism											10	10	10	426	426	426	3342	0	14277	109740000000	144	331686401367188	332375717163086	324055023193359	336182403564453	0,0216560893421893	0,0559980681083995	-0,449598948160805	-365602310149464	0,0593112328835725	0,181532078888424	0,76313908894857	2611743647154	0,592924205801461	0,653399845417574	-0,0689303080240862	-0,580150941510445
2820616	2834032	2770945	2661533	2524985	2663976	2763644	2775334	2787044	2555939	2750779	2745873	TIGRmainrole:not available					+	B.thermo_air_B.thermo_CO2-N2					3	3	3	346	346	346	11991	0	81688	2135800000	31	280853080749512	261683120727539	277534084320068	26841968536377	0,136870611777225	0,219110464347232	12433401743571	185702817622735	0,178104694493679	0,349285748048596	0,331900278727215	163157483576879	0,0182824531608371	0,0405039192612305	191699663798014	385129103542781
2619238	2640115	2703867	2649934	2642158	2620658	2621932	2641126	2616724	2587108	2598944	2594822	TIGRmainrole:not available											4	4	4	505	505	505	1189	0	29258	603310000	23	265440673828125	263758316040039	26265941619873	259362449645996	0,0771515922398608	0,144248340378286	0,607822418212891	236605817301611	0,353374540434819	0,540781331230272	0,278126398722332	104900334854032	0,565854211547896	0,63103113643823	0,168236414591473	0,62500296103971
3072118	3076454	3077635	294239	2926616	2934813	308962	3095109	3158047	3038864	304683	3031646	Regulatory functions	+	B.thermo_air_B.thermo_N2			+	B.thermo_air_B.thermo_CO2-N2			+	B.thermo_CO2-O2_B.thermo_CO2-N2	5	5	5	64	64	64	10064	0	55396	18542000000	63	307540245056152	293460636138916	311425838470459	30391134262085	0,00150855676819369	0,00903922368732926	0,362890243530273	77295610775725	0,152333291914349	0,316567622259507	-0,388559977213543	-176495585728597	8.40836e+07	0,000895490198319653	140796089172363	29006925469507
2732372	2607998	2538175	2547762	2538529	2581871	2592831	235571	2523839	2590995	2574822	2625369	TIGRmainrole:not available											5	5	5	192	192	192	46129	0	36743	222340000	20	262618160247803	255605392456055	249079322814941	259706192016602	0,645945940117446	0,726810967311636	0,291196187337238	0,495946050804198	10000001	0	0	0	10000001	0	0	0
2555021	264165	2580665	2783792	2750415	2770299	2592652	2672484	2620244	2647519	2770477	2586917	Amino acid biosynthesis					+	B.thermo_air_B.thermo_CO2-N2			+	B.thermo_CO2-O2_B.thermo_CO2-N2	5	5	5	37	37	37	21385	0	12133	1359200000	21	259244518280029	276816883087158	262846012115479	266830425262451	0,273398289355224	0,375607962907914	-0,758590698242188	-126856217324049	10000001	0	0	0	0,00306213227304359	0,0117368617457789	-175723584493001	-639933146142669
2868073	2853575	2862729	2887906	289354	2901861	2831151	2844059	2854001	2906168	2891151	2891866	Energy metabolism	+	B.thermo_air_B.thermo_N2			+	B.thermo_air_B.thermo_CO2-N2			+	B.thermo_CO2-O2_B.thermo_CO2-N2	10	10	10	404	404	404	37212	0	45371	4948600000	58	286145896911621	289443531036377	284307041168213	289639492034912	0,00568811651825774	0,0211637652001011	-0,349358240763344	-540107957873573	0,0792452736663306	0,216298200324332	0,183886845906578	234153405774951	0,00490698440008459	0,015905029870709	-0,329763412475586	-562666056965538
25038	2713565	2560283	2565854	2545101	2638625	2601832	250838	2588783	2918028	2956162	2994461	Transcription	+	B.thermo_air_B.thermo_N2									4	4	4	175	175	175	33195	0	86394	3316300000	32	259254932403564	258319301605225	256633186340332	295621700286865	0,00542049332170693	0,0206310613162927	-363667551676432	-547385580194615	0,723827560976714	0,831861525301596	0,262175242106121	0,379174511307837	0,898371705353592	0,916818762958389	0,0935630798339844	0,136026215022847
2598722	2633549	2623704	2592694	2652309	2556173	2610226	2625271	2446099	2628472	2662226	2656581	Fatty acid and phospholipid metabolism											6	6	6	177	177	177	53039	0	13852	301690000	17	261865825653076	260039196014404	256053218841553	26490930557251	0,107366782530119	0,180192620399254	-0,304348627726238	-206887606131133	0,375255471375693	0,560202810839427	0,581260045369465	0,996849999344587	0,573944795565346	0,637668919663137	0,182663599650066	0,611451012770587
2955025	2944247	2941405	3046344	303836	3034276	2923765	2896969	2943793	2988604	300738	3014467	Transport and binding proteins	+	B.thermo_air_B.thermo_N2			+	B.thermo_air_B.thermo_CO2-N2	+	B.thermo_N2_B.thermo_CO2-N2	+	B.thermo_CO2-O2_B.thermo_CO2-N2	28	28	28	521	521	521	61928	0	24372	10701000000	198	294689235687256	303966007232666	292150936126709	30034839630127	0,00295699273167449	0,0137869786114323	-0,56591478983561	-645996717359803	0,148028947760195	0,311158549674088	0,253830591837566	178954554868755	7.0147e+09	0,00166014519644021	-0,927677154541016	-170039015537715
2491953	2489248	292736	2969448	2971178	2953618	287821	2872507	2916418	2929114	2617295	2628209	Cellular processes									+	B.thermo_CO2-O2_B.thermo_CO2-N2	4	4	4	492	492	492	14689	0	45554	6181400000	46	263618679046631	296474800109863	288904514312744	272487258911133	0,644218057564006	0,72541384293245	-0,886856714884438	-0,49862264971581	0,158856012237628	0,323235529768636	-252858289082845	-172906597705493	0,0871500334374568	0,13927191838719	-328561147054036	-225511702871186
2637144	2513552	2713565	2723374	2680882	2677367	2728983	2673852	2693334	268703	2647132	2673867	TIGRmainrole:not available											5	5	5	336	336	336	23306	0	45766	854080000	26	26214204788208	269387435913086	269872283935547	266934299468994	0,465323771215217	0,56444151760415	-0,479225158691406	-0,806206597007594	0,270232183762163	0,455471987147516	-0,773024241129558	-127844779327204	0,294549041617572	0,372180187332034	-0,724540074666344	-120519841345478
2653524	2629794	26,19	245766	2594173	2431422	2453193	2675529	2485585	2553344	2575677	2555759	Energy metabolism	+	B.thermo_air_B.thermo_N2									3	3	3	10	10	10	38807	0	55816	152950000	8	263410587310791	24944185256958	253810234069824	256159324645996	0,00427946931698194	0,017686892578773	0,725126266479492	584240255380918	10000001	0	0	0	10000001	0	0	0
2819878	2821452	2842222	2848765	2837795	2847026	2849755	2834735	2793803	2782742	2784476	2782833	Biosynthesis of cofactors, prosthetic groups, and carriers	+	B.thermo_air_B.thermo_N2					+	B.thermo_N2_B.thermo_CO2-N2			9	9	9	429	429	429	22896	0	83588	3579900000	66	282785034179688	284452877044678	282609786987305	278334999084473	0,0035211901824866	0,0155432418706213	0,445004145304363	616171562253455	0,927930959010369	0,958730927282606	0,0175259908040388	0,0962775265623174	0,104339450793315	0,160051564951474	-0,166784286499023	-209415718262496
3331608	3321444	3317691	3293809	3307333	3312757	3298215	3301814	3346027	3312439	331262	3314108	Cell envelope											29	29	29	61	61	61	56537	0	32331	109440000000	320	332358131408691	33046329498291	331535148620605	33130558013916	0,0659394393433552	0,128101098307664	0,105255126953125	251167468841018	0,63257073703941	0,764835527511287	0,0822957356770786	0,516776614499905	0,0537454980329152	0,09372460534161	0,189483642578125	270624814073987
2606628	2670327	2684808	2475536	2549919	2503918	2632562	252055	2690265	2623542	2546073	2497781	Cell envelope					+	B.thermo_air_B.thermo_CO2-N2					2	2	2	41	41	41	46313	0	33701	369260000	9	26539213180542	250979099273682	26144588470459	255579853057861	0,0885878888723815	0,15586454032735	0,981228510538738	224034654297644	0,514945863347602	0,672047991148566	0,394624074300129	0,713517503441967	0,0111970143501905	0,0283442247812124	144130261739095	445574010079755
318479	2929224	3182555	3146932	3137576	3150342	3178246	3182236	3230454	3179977	3177808	3183228	Cell envelope											3	3	3	872	872	872	8838	0	32331	41065000000	89	309885635375977	314494972229004	319697895050049	318033790588379	0,391199541617363	0,494635352621276	-0,814816157023113	-0,960491891704716	0,319825376681328	0,512491266248392	-0,981225967407227	-113486436623609	0,616043043761281	0,673895948824702	-0,460934321085613	-0,542886273300957
321196	3211014	3194363	316686	3192068	3187635	3161584	3172285	3215252	3225828	3226635	3219246	TIGRmainrole:not available											28	28	28	729	729	729	47894	0	32331	50458000000	333	320577926635742	318218784332275	318304023742676	322390289306641	0,0426021442984294	0,092253119438689	-0,181234995524086	-293496964485854	0,260559098020745	0,445324720098539	0,227390289306641	13093575891259	0,0707513515259298	0,118795343609416	0,235913594563801	24459746140198
2975326	2994321	3000665	3040213	3075867	3094273	2956593	2968941	3013271	3057642	3065429	3058549	TIGRmainrole:not available	+	B.thermo_air_B.thermo_N2			+	B.thermo_air_B.thermo_CO2-N2					5	5	5	326	326	326	23343	0	27811	14896000000	77	299010410308838	307011756896973	297960147857666	306053981781006	0,000917915999552251	0,00720805616490504	-0,704357147216797	-880488876329292	0,606502150217865	0,745640878797258	0,105026245117188	0,558155856760846	0,0104472942899219	0,0269963878444949	-0,800133387247719	-45462552276283
2847158	2853241	2854329	2840117	2878222	286765	2789389	2784924	2823023	2856957	2863696	2852903	TIGRmainrole:not available											11	11	11	202	202	202	58991	0	22814	4146800000	101	285157623291016	28619966506958	27991117477417	285785179138184	0,179170847967119	0,267858622411764	-0,0627562204996757	-162650169799269	0,012747963772749	0,07612355510013	0,52464485168457	428982081920251	0,418877079686278	0,491768288041134	-0,104203542073567	-0,900271584703112
2845521	2847294	2837898	2779953	2825269	2820793	2757636	276983	2798256	2844593	2827782	283937	TIGRmainrole:not available											9	9	9	453	453	453	23279	0	48672	3457500000	69	284357089996338	280867118835449	27752405166626	283724822998047	0,332726073143644	0,438540018666358	0,0632273356119804	110092355687225	0,0052520109997843	0,0505506058729239	0,683303833007813	552196567298507	0,0765110792705336	0,125775103850458	0,348997116088867	23737113378153
2598964	245172	2508174	2780732	2600335	2593863	2604868	2621683	2599538	2608444	26981	2567103	TIGRmainrole:not available											5	5	5	195	195	195	38304	0	449	420900000	15	251961936950684	265830993652344	260869636535645	262454872131348	10000001	0	0	0	10000001	0	0	0	0,13718767479714	0,200143662546513	-138690503438314	-185503027764263
2823265	2814351	2843476	2808563	2801105	2795538	2776459	2738648	2765123	2799518	2786944	2808203	Fatty acid and phospholipid metabolism											7	7	7	413	413	413	2586	0	73893	3049300000	75	282703056335449	280173530578613	276007671356201	279822158813477	0,0530768349116187	0,109078013344539	0,288089116414387	271835723043098	0,00905397388938908	0,0649311950989031	0,669538497924805	473748361741848	0,054698187426858	0,0952745297353332	0,252953211466473	268929270779874
2702992	2531854	2551147	2704375	2690701	2617909	259067	2671891	2571301	2698305	2705124	2727043	Regulatory functions											5	5	5	231	231	231	33874	0	82083	965590000	21	259533081054688	267099514007568	261128730773926	271015701293945	0,104231448681544	0,176719683446436	-114826202392578	-209507401780333	0,810416094546317	0,890787938633555	-0,159563700358071	-0,256223612163816	0,278585194965163	0,355625450079673	-0,756642023722328	-125260186353891
2820186	2676066	2832359	2862944	2877027	285125	2506202	2519591	2730131	2781048	2804103	278305	Fatty acid and phospholipid metabolism							+	B.thermo_N2_B.thermo_CO2-N2			10	10	10	496	496	496	26043	0	72249	2391900000	63	277620372772217	286374034881592	258530769348145	278940048217773	0,807602644681969	0,857000814982573	-0,131967544555664	-0,260133117857963	0,0963929173125619	0,240653307215492	190895907084147	216458314200988	0,159589016663689	0,225542392270674	-0,875367482503258	-172513066072339
2995532	3007227	2995255	304941	3042672	3031991	2987545	2970387	2975851	3017033	3019413	302035	TIGRmainrole:not available	+	B.thermo_air_B.thermo_N2			+	B.thermo_air_B.thermo_CO2-N2			+	B.thermo_CO2-O2_B.thermo_CO2-N2	13	13	13	489	489	489	29932	0	20201	13342000000	134	299933815002441	304135761260986	29779275894165	301893215179443	0,00853637403790316	0,0283658576047918	-0,195940653483074	-481784892049839	0,0289272824769068	0,119549757807103	0,214104970296223	333659690724712	0,0028251691139931	0,0111437226163061	-0,420195261637371	-65398523954134
3131899	316489	3100865	3013663	3022631	3017831	3149405	3159917	3226187	2964679	2968804	2952464	TIGRmainrole:not available	+	B.thermo_air_B.thermo_N2			+	B.thermo_air_B.thermo_CO2-N2	+	B.thermo_N2_B.thermo_CO2-N2	+	B.thermo_CO2-O2_B.thermo_CO2-N2	17	17	17	577	577	577	34161	0	22278	25301000000	171	313255157470703	301804141998291	317850284576416	296198253631592	0,000873832329059086	0,00700945072557073	170568974812825	89185242308259	0,204225954947798	0,38354630563367	-0,459512710571289	-151549999687504	0,00357861675786274	0,0131421615418063	114510154724121	613468577415154
295206	2984479	2937869	2500507	2566365	2583355	296294	2981427	3019284	2483297	2596479	2535232	TIGRmainrole:not available	+	B.thermo_air_B.thermo_N2			+	B.thermo_air_B.thermo_CO2-N2			+	B.thermo_CO2-O2_B.thermo_CO2-N2	11	11	11	555	555	555	29776	0	42209	6182600000	57	295813598632813	255007572174072	298788394927979	25383358001709	0,000292701824987992	0,00360918283373623	419800249735514	118256557526057	0,239936890866749	0,422415970322568	-0,297478357950844	-13791682975367	0,000143762965677834	0,0023048449658672	408060391743978	141761464714246
286277	2899849	2868043	2696884	2703507	2693832	2884365	2871758	2947742	2689018	2676711	2619637	Energy metabolism	+	B.thermo_air_B.thermo_N2			+	B.thermo_air_B.thermo_CO2-N2			+	B.thermo_CO2-O2_B.thermo_CO2-N2	12	12	12	517	517	517	3753	0	90833	3750900000	71	287688751220703	269807415008545	29012882232666	266178874969482	0,000900718637015595	0,00711043495464163	215098762512207	884839746926413	0,404536234803263	0,583090159130221	-0,244007746378582	-0,931041060484843	0,000115364616808994	0,00207239329713506	178813298543294	149908369646147
3120536	3090985	3106792	296689	2606806	2999199	3039724	30391	3097152	3116441	3058316	3119484	Transport and binding proteins											2	2	2	529	529	529	72092	0	69339	19958000000	30	310610446929932	285763187408447	305865840911865	309808025360107	0,729769413503766	0,79708342968347	0,0802421569824219	0,370537801330157	0,0873232605515347	0,228540125557952	0,474459330240883	225332312353052	0,119998506243727	0,179276325460318	248472468058268	197124331982863
2925485	2893722	2903939	279173	2809572	2821863	2862666	2859971	2883183	2916639	2882016	2920128	TIGRmainrole:not available					+	B.thermo_air_B.thermo_CO2-N2			+	B.thermo_CO2-O2_B.thermo_CO2-N2	17	17	17	243	243	243	8609	0	13216	5366100000	115	290771522521973	280772171020508	286860656738281	290626087188721	0,929070536733861	0,946839645359918	0,0145435333251953	0,0947494111191386	0,0302347071528563	0,122870490457302	0,391086578369141	32893233960655	0,00145450613473185	0,00737642396899725	0,999935150146484	780429155536366
2841957	2872683	2866861	2865571	2496039	2880809	2710744	2891559	2533625	2804422	2840864	2813756	Transport and binding proteins											2	2	2	73	73	73	2933	0	51445	4163200000	22	286050033569336	274747276306152	27119758605957	281968040466309	0,0474043982960332	0,100180399798416	0,408199946085613	282876508802347	0,225552500827829	0,406884474366354	148524602254232	143146255093238	0,420898683384105	0,493752900807003	113027699788412	0,896004890779207
3126439	3113302	3134942	3170985	3171972	3159143	3123786	3133373	3112164	3094789	3094294	3083816	TIGRmainrole:not available	+	B.thermo_air_B.thermo_N2			+	B.thermo_air_B.thermo_CO2-N2	+	B.thermo_N2_B.thermo_CO2-N2	+	B.thermo_CO2-O2_B.thermo_CO2-N2	15	15	15	623	623	623	34135	0	32331	30311000000	182	312489433288574	316736660003662	312310752868652	309096603393555	0,00940605455625808	0,0303762627660975	0,339281717936196	468594307469844	0,848804825205145	0,913089308290534	0,0178674062093087	0,203325976730711	0,00484945710759281	0,0158217517449035	-0,424722671508789	-564499339172928
3216818	323779	3204127	3139892	3141996	3147561	3186197	3192068	3224991	3179919	3195947	3196399	Cellular processes Transport and binding proteins					+	B.thermo_air_B.thermo_CO2-N2			+	B.thermo_CO2-O2_B.thermo_CO2-N2	36	36	36	347	347	347	11088	0	32331	46633000000	309	321957855224609	314314994812012	32010856628418	319075546264648	0,0619333240250266	0,121745084908221	0,288230260213215	257069398842088	0,300352483399089	0,49206683450489	0,184929529825844	11885652425922	0,00162167818589064	0,00782499085813249	0,764285405476887	758335412184368
2640944	2655308	2704354	2654572	2690621	2685091	2666465	2691513	2651488	2681029	2656639	2648252	Regulatory functions											5	5	5	50	50	50	12083	0	83766	1234500000	31	266686859130859	267676124572754	26698221206665	266197338104248	0,831570334102641	0,873734463719113	0,048951466878254	0,226976527488465	0,901763245320416	0,943016174341507	-0,0295346577962228	-0,131453435402255	0,679312757754759	0,732890970920656	-0,0989271799723319	-0,445039859080704
282014	2834503	2800988	2778955	2781684	2769803	2782408	2810659	2520118	2785822	2848738	2842053	Protein fate					+	B.thermo_air_B.thermo_CO2-N2					2	2	2	338	338	338	8216	0	57269	3228700000	28	281854343414307	27768138885498	270439529418945	282553806304932	0,768340830962985	0,82650650309789	-0,0699450174967424	-0,315239563423435	0,286997208464991	0,474973886860048	114148267110189	122731111652095	0,0157160030300358	0,0360500931042822	0,417296091715496	403134977025351
3041881	3058853	3030563	3071522	306495	3055316	3051202	3037762	3040801	2987906	3008765	3013773	Energy metabolism							+	B.thermo_N2_B.thermo_CO2-N2			7	7	7	387	387	387	27902	0	18648	16389000000	85	304376544952393	306392955780029	304325485229492	300348129272461	0,024256295873597	0,0604180191041847	0,402842203776043	35288220985152	0,958273311455149	0,978334860194615	0,00510660807291785	0,0556715020859022	0,100354823625239	0,155539544724773	-0,201640446980793	-212869759120313
3252734	3259713	3258206	322848	3238641	3237873	3243164	3239177	3253482	3237824	3235597	3239087	Transcription	+	B.thermo_air_B.thermo_N2			+	B.thermo_air_B.thermo_CO2-N2					40	40	40	52	52	52	88942	0	32331	68303000000	495	325688400268555	323499794006348	324527435302734	323750267028809	0,0011843757692812	0,00799587623424231	0,193813323974609	823736425067668	0,0713044825608157	0,202560112595094	0,116097768147789	24387498601635	0,0049277240634063	0,0159031094773567	0,218863169352218	562011570450516
280296	280326	2357172	2779507	2794257	2746451	2645744	2604247	2764134	2776692	2768378	2749618	Protein synthesis											7	7	7	394	394	394	18055	0	13866	2209900000	48	265446376800537	277340507507324	267137508392334	276489601135254	0,499376039348484	0,597489214681586	-110432243347168	-0,741844843877134	0,918984447740357	0,955560943172809	-0,16911188761393	-0,108284443780367	0,470304271032012	0,540650476568026	-118941243489583	-0,796571036486664
2931043	2921799	2922683	2888838	2912554	2866871	2585172	2375625	2951672	2932796	2921178	2970479	TIGRmainrole:not available											3	3	3	423	423	423	93232	0	78377	6715600000	26	292517490386963	288942108154297	263748950958252	294148445129395	0,342816773672518	0,447883210437301	-0,163094838460285	-107519946445279	0,162680467990285	0,326925171249708	287685457865397	170874087546081	0,0572546343674459	0,0989184934436405	0,357538223266602	264542691349534
2859502	2804004	2887637	2993424	2977568	2996733	2922391	2924769	2939125	2954929	2938792	2909771	TIGRmainrole:not available					+	B.thermo_air_B.thermo_CO2-N2			+	B.thermo_CO2-O2_B.thermo_CO2-N2	4	4	4	411	411	411	12135	0	52217	7529300000	46	285038089752197	298924160003662	292876167297363	293449745178223	0,0393449665873818	0,0870959794486255	-0,841164271036781	-301529134442476	0,0355154859257169	0,135663592452543	-0,783807754516602	-312032451366182	0,00534650177504237	0,0168533491471209	-138860702514648	-549475538448302
2845003	2875637	2848754	2825809	2816878	2825813	2854156	2831441	2809587	2787654	2795099	2795931	TIGRmainrole:not available	+	B.thermo_air_B.thermo_N2					+	B.thermo_N2_B.thermo_CO2-N2			5	5	5	555	555	555	1583	0	17828	3729400000	43	285646438598633	282283325195313	283172798156738	279289493560791	0,00313786938612307	0,0143610463929313	0,635695139567058	635721816994267	0,198830977776191	0,380248000636036	0,247363408406574	153817183721611	0,0290777183074254	0,0574236794653925	0,336310704549152	333103004778518
3134085	3169449	3111421	3091285	310761	3107438	3141825	3153074	3246478	3140538	3158683	3132582	Unknown function											16	16	16	471	471	471	36638	0	21442	34392000000	170	313831844329834	310211086273193	318045883178711	314393405914307	0,777385066615115	0,833830711279477	-0,0561561584472656	-0,302448683857207	0,320809790465813	0,512945052952441	-0,421403249104817	-113223067743842	0,110683888566317	0,167713087248352	0,362075805664063	204206208707938
3010462	3023078	2997487	291999	2926242	2918898	2969856	2972556	2986338	2922509	2956111	2942512	TIGRmainrole:not available	+	B.thermo_air_B.thermo_N2			+	B.thermo_air_B.thermo_CO2-N2			+	B.thermo_CO2-O2_B.thermo_CO2-N2	13	13	13	442	442	442	52651	0	20453	9954200000	133	30103422164917	292171001434326	297625026702881	29403772354126	0,00463353307018392	0,0184352835752384	0,699649810791016	571625863852328	0,0191574457423274	0,0990365481308302	0,340920130411785	379673331170371	0,00033084202810482	0,00342559349933532	0,886322657267254	114604185328926
2688879	2719272	2718603	2550173	2537554	2603313	2550483	2659548	259878	2629457	2503156	2609748	TIGRmainrole:not available					+	B.thermo_air_B.thermo_CO2-N2					7	7	7	227	227	227	50378	0	24892	1982500000	16	270891799926758	256367988586426	260293731689453	258078670501709	0,0340368493500939	0,0778880049545092	128131167093913	316449806898341	0,0328619418518943	0,129239303573444	105980682373047	320124012779995	0,00296693417140903	0,0115501275445714	145237986246745	645412099874903
2644858	2641112	2670583	2667047	2667828	2646012	2493393	2479813	2560854	2663699	2706969	2706384	Unknown function									+	B.thermo_CO2-O2_B.thermo_CO2-N2	6	6	6	321	321	321	29659	0	19783	980460000	33	26521842956543	266029605865479	251135330200195	269235057830811	0,0781388649737591	0,145728983176061	-0,401663462320965	-235440136984964	0,00620624484942893	0,0557039031577578	140830993652344	527139946089613	0,526210887220247	0,591689617530459	-0,0811176300048828	-0,693412052642239
2758599	2775347	2816581	2511857	2539938	2583466	2771267	2758921	2683014	2734614	2631853	251639	Energy metabolism					+	B.thermo_air_B.thermo_CO2-N2			+	B.thermo_CO2-O2_B.thermo_CO2-N2	12	12	12	182	182	182	97206	0	54069	1451800000	41	27835090637207	254508686065674	273773384094238	262761917114258	0,075519649571544	0,142087411299803	155889828999837	238570154720481	0,232103399495378	0,412596930087167	0,457752227783203	140724736525116	0,000911963718095526	0,00586093924000185	238422075907389	881983265433149
2834946	284888	2758656	2643246	2614874	2589566	273621	2752298	2739542	2562959	251297	2651061	TIGRmainrole:not available	+	B.thermo_air_B.thermo_N2			+	B.thermo_air_B.thermo_CO2-N2			+	B.thermo_CO2-O2_B.thermo_CO2-N2	6	6	6	357	357	357	26874	0	41607	1642200000	39	281416091918945	261589546203613	274268341064453	257566356658936	0,00832525518113648	0,0279758575005757	23849728902181	485234800197448	0,0659983476047095	0,192341797899781	0,714775085449219	251083767330567	0,00346755085585238	0,0128609908608853	198265393575032	61874567478972
3216228	3241798	3207134	3069835	3076596	3065804	31934	3198837	3157218	3091257	3114601	3102287	Cell envelope	+	B.thermo_air_B.thermo_N2			+	B.thermo_air_B.thermo_CO2-N2			+	B.thermo_CO2-O2_B.thermo_CO2-N2	15	15	15	518	518	518	30552	0	32331	38619000000	185	322172012329102	307074489593506	318315162658691	310271492004395	0,000653622759975306	0,00601978492520467	119005139668782	961695173695897	0,0818493694517982	0,218513918810184	0,385684331258137	231203238213287	0,000154319762992277	0,0023967788189738	150975036621093	139230681492395
2801781	2790656	2773557	2768585	2795082	2791285	2782929	2787643	2787865	2777254	2788355	2776477	TIGRmainrole:not available											7	7	7	443	443	443	17159	0	807	2722700000	67	27886646270752	278498439788818	278614559173584	278069534301758	0,428767051706424	0,53044812698672	0,0796922047932931	0,879557640775039	0,778304814228859	0,874546807386191	0,0251897176106759	0,301151345520162	0,767940739317952	0,810332372486247	0,036802927652996	0,315806833676494
3725103	3702869	3729062	3744332	3739521	3750771	3687475	3688376	3691806	3784028	3778859	3771689	Energy metabolism	+	B.thermo_air_B.thermo_N2							+	B.thermo_CO2-O2_B.thermo_CO2-N2	16	16	16	535	535	535	30293	0	32331	2095100000000	876	37190113067627	374487457275391	368921890258789	377819213867188	0,00265789716900939	0,0130019100857771	-0,591807047526039	-664809003003522	0,0225984459285875	0,105627879851513	0,297924041748047	360791521638341	0,0421320088845566	0,0772679277329323	-0,258633931477867	-294611151740055
2586294	2543414	2628755	2672202	2552278	2597411	2587028	2625384	262161	2669608	2630494	2663201	Unknown function											6	6	6	181	181	181	35224	0	11728	637300000	25	258615455627441	260729713439941	261134052276611	265443439483643	0,067687691952812	0,130985780017634	-0,682798385620117	-248719057469105	0,411462676081285	0,586715297375165	-0,25186093648275	-0,916067911683008	0,647039679304459	0,70316046781556	-0,211426417032879	-0,494253941085227
2666139	2706651	2667277	2611293	2642677	2669962	2580255	2641009	2637111	277952	2747676	2768752	Purines, pyrimidines, nucleosides, and nucleotides	+	B.thermo_air_B.thermo_N2									6	6	6	319	319	319	23866	0	38384	1411600000	44	268002223968506	26413106918335	261945819854736	276531620025635	0,00633478328991705	0,0225035634965625	-0,852939605712891	-524126776107622	0,0631196460823037	0,186177504472601	0,605640411376953	255277157794822	0,146951148410819	0,211694842783122	0,387116114298504	17958221297254
2745701	259084	2744601	2409793	265492	2520466	2604142	2467302	2776167	2739477	2765751	2487928	TIGRmainrole:not available											3	3	3	217	217	217	12125	0	20453	1516900000	16	269371395111084	252839298248291	261587028503418	266438522338867	0,788802209667461	0,841238668208614	0,293287913004558	0,286387476905366	0,492257659236467	0,65889565916098	0,778437932332359	0,755015813568945	0,132080132535973	0,194596321750135	165321032206218	188783618220245
2807459	2809053	2805719	2786284	278308	2797109	2800056	2765219	2810854	27,63	2782287	279582	Biosynthesis of cofactors, prosthetic groups, and carriers					+	B.thermo_air_B.thermo_CO2-N2					6	6	6	263	263	263	32261	0	80295	2983400000	55	28074104309082	278882446289063	27920431137085	278036880493164	0,047574455058516	0,100397577011748	0,270416895548504	282523646427202	0,327956192402059	0,517025764530401	0,153674443562828	111333042086195	0,0129440942450078	0,0314839225437301	0,18586031595866	427058683531364
2652947	2635421	2695682	2586483	2612391	2555532	2667734	2679166	2591132	2679795	2592924	2546293	TIGRmainrole:not available											6	6	6	199	199	199	45067	0	46386	605890000	22	266134986877441	258480205535889	264601097106934	260633697509766	0,270100436560534	0,372793572015093	0,550130208333336	127886156119721	0,665543719257232	0,790975191936093	0,153390248616539	0,465872455149261	0,0345012756884407	0,0656978314833526	0,765479405721031	315038415385163
2568374	2637501	3195494	3352028	3379759	3378098	2675661	2517881	2507524	3173671	3163153	270361	TIGRmainrole:not available							+	B.thermo_N2_B.thermo_CO2-N2	+	B.thermo_CO2-O2_B.thermo_CO2-N2	3	3	3	333	333	333	58056	0	31385	73579000000	37	280045642852783	336996154785156	256702194213867	301347808837891	0,445270430699937	0,54543799885411	-213021659851074	-0,845846034762987	0,320133335780883	0,512423490423887	23343448638916	113403965627427	0,0456632402038744	0,0823263496299598	-569505310058594	-286576261294185
294121	2947028	2925676	2832766	2861642	2868819	2888125	2888034	2932584	2928982	2936367	2927224	TIGRmainrole:not available					+	B.thermo_air_B.thermo_CO2-N2					15	15	15	451	451	451	43087	0	11908	6627800000	119	293797130584717	285440921783447	290291442871094	293085784912109	0,36462317276972	0,467771086648687	0,0711339314778634	102184814409538	0,0956722870987144	0,240083286493	0,350569407145183	217128647428234	0,00278518803543867	0,0110151601083264	0,835621515909832	65649921539054
2787684	2713873	2778418	2758771	2589783	2765233	2806059	2559985	2444717	2783382	2799313	2804838	DNA metabolism											4	4	4	208	208	208	17369	0	8542	2148200000	31	275999164581299	27045955657959	260358695983887	279584445953369	0,210872561687974	0,303982475399476	-0,358528137207031	-148839263470144	0,224858946843313	0,40663614243729	156404622395833	143406728125179	0,421754713474276	0,49397979402211	0,55396016438802	0,894203305443414
2726687	2726714	2739018	2682019	2680661	2666044	2654531	2662115	2735246	2711942	2688332	2696113	Cell envelope Cellular processes	+	B.thermo_air_B.thermo_N2			+	B.thermo_air_B.thermo_CO2-N2					5	5	5	11	11	11	45291	0	62118	1544300000	33	273080635070801	26762414932251	26839635848999	269879550933838	0,0165782086398675	0,0458899578676853	0,320107142130531	396714577040131	0,146662507990328	0,31141835876611	0,468426386515297	179751137578628	0,00113996843685572	0,00638982308027023	0,545647939046223	832027718934084
3054913	3009547	2991599	3083228	306397	3080916	3038566	3046305	3029307	3103741	308152	3095484	Regulatory functions									+	B.thermo_CO2-O2_B.thermo_CO2-N2	8	8	8	786	786	786	13736	0	11772	18516000000	68	30186861038208	30760383605957	3038059425354	309358177185059	0,0197926733415704	0,0529223452072097	-0,748956044514973	-375896220441413	0,37603711508544	0,560797450937817	-0,193732579549152	-0,995036727339819	0,0442290388419657	0,0800309428560326	-0,573521296183266	-289749242268714
3186898	3117534	324892	3253482	3242194	321336	3302477	3295787	3160103	3206554	3171268	3225446	Energy metabolism											6	6	6	325	325	325	14301	0	5969	60839000000	69	318445053100586	323634567260742	32527889251709	320108947753906	0,706544947191282	0,779707885509906	-0,166388829549156	-0,404493885617976	0,317790457371077	0,510348451299546	-0,683384577433266	-114033228534884	0,262076087714266	0,338316404140234	-0,518951416015625	-130443745105978
2774317	2780637	2757044	2856016	2850028	2850419	2606426	2799728	2487349	278825	2783225	2771411	Energy metabolism					+	B.thermo_air_B.thermo_CO2-N2	+	B.thermo_N2_B.thermo_CO2-N2			7	7	7	718	718	718	11721	0	22049	2623400000	39	27706657409668	285215454101563	263116760253906	278096218109131	0,299186675333094	0,403969700992738	-0,102964401245117	-1191882193847	0,201228666150475	0,382831649646482	139498074849447	152801919976134	0,000368829244252593	0,00359427714497134	-0,814888000488281	-111453187900416
2952722	2952912	295148	2890323	2910179	2920974	2911508	2911545	2925278	2959795	2949196	2965031	TIGRmainrole:not available			+	B.thermo_air_B.thermo_CO2-O2	+	B.thermo_air_B.thermo_CO2-N2					9	9	9	403	403	403	37504	0	90924	7810800000	93	295237121582031	290715866088867	291611022949219	295800724029541	0,294804489631238	0,398774522692482	-0,0563602447509766	-120445982269974	0,00140673415737891	0,0311826071552326	0,36260986328125	787325828181557	0,00733025024701087	0,0211810137951419	0,452125549316406	503062768900464
300193	3013418	3006355	3059682	3085735	3063071	3037482	3040263	2958787	3016507	302664	3025609	Cell envelope					+	B.thermo_air_B.thermo_CO2-N2					18	18	15	653	653	594	30243	0	19491	15017000000	154	300723438262939	306949558258057	301217746734619	302291851043701	0,0278385239839538	0,0666694667480884	-0,156840642293293	-3377936273268	0,863225270322997	0,922497129643934	-0,04943021138509	-0,183645307826049	0,00213862963418741	0,00935101696355843	-0,62261136372884	-70462851486463
3037192	3030813	3024139	3005038	3041488	2996815	3084356	3059504	2972537	3017938	3074045	3066721	Cell envelope											13	10	10	588	526	526	3029	0	75784	14533000000	54	303071441650391	301444721221924	303879871368408	305290126800537	0,285400500698555	0,388519659710076	-0,22186787923177	-123205693438757	0,824283588653002	0,894604517952034	-0,0808429718017578	-0,237022374393354	0,316891446999258	0,396380157278434	0,162672678629558	11427582427409
33784	3385285	3392972	3400914	3384922	3388531	3467193	3456751	3422108	3352542	3338792	3329351	Biosynthesis of cofactors, prosthetic groups, and carriers	+	B.thermo_air_B.thermo_N2					+	B.thermo_N2_B.thermo_CO2-N2	+	B.thermo_CO2-O2_B.thermo_CO2-N2	20	20	20	908	908	908	28714	0	32331	202200000000	438	338555221557617	339145545959473	344868431091309	33402286529541	0,00465779220069213	0,0184825158601932	0,453236897786461	570805101815565	0,0114485489390047	0,0734615223586137	-0,631318410237625	-442700432823425	0,409578267599217	0,485438153410518	-0,0590324401855469	-0,920120446972607
3418416	3441375	3414915	3356172	3351442	3347786	3442899	3443862	3444659	334268	3342117	3330157	Biosynthesis of cofactors, prosthetic groups, and carriers	+	B.thermo_air_B.thermo_N2			+	B.thermo_air_B.thermo_CO2-N2			+	B.thermo_CO2-O2_B.thermo_CO2-N2	25	25	25	638	638	638	48065	0	32331	199700000000	343	342490158081055	335179977416992	344380645751953	333831787109375	0,000725046467827454	0,00643910315475334	0,865837097167969	936188137913979	0,0853581260600734	0,22500709626286	-0,189048767089844	-227391176166025	0,00107212607818885	0,0063183398520932	0,73101806640625	845498808384335
3105142	3121703	3108778	3018353	3017331	300457	3125135	312183	3119184	3011929	3008575	3026013	Biosynthesis of cofactors, prosthetic groups, and carriers	+	B.thermo_air_B.thermo_N2			+	B.thermo_air_B.thermo_CO2-N2			+	B.thermo_CO2-O2_B.thermo_CO2-N2	12	12	12	383	383	383	44692	0	31338	21559000000	170	311187419891357	301341800689697	312204990386963	301550598144531	0,000193750734772226	0,00289076096280161	0,963682810465496	131395450855327	0,127914010124239	0,285707170704979	-0,101756413777668	-191562691391991	0,000124905498972137	0,00211629657917564	0,984561920166016	146915751442242
2853014	2634347	2824871	2814948	2788227	2816106	2862471	2706979	2879185	2589878	2722112	2823535	Biosynthesis of cofactors, prosthetic groups, and carriers											3	3	3	149	149	149	16659	0	3802	2821400000	27	277074394226074	280642700195313	281621170043945	271184177398682	0,57420614411996	0,663606171206026	0,589022318522137	0,611015392569559	0,632191248770801	0,765008930481126	-0,454676946004231	-0,517371436104057	0,633679092022936	0,690654624419736	-0,356829961140949	-0,515040569623095
3371201	337598	3367745	32953	3298509	3290094	3386341	3385424	3404271	329889	3287305	3287624	Biosynthesis of cofactors, prosthetic groups, and carriers	+	B.thermo_air_B.thermo_N2			+	B.thermo_air_B.thermo_CO2-N2			+	B.thermo_CO2-O2_B.thermo_CO2-N2	35	35	35	822	822	822	52506	0	32331	140570000000	446	337164192199707	329463424682617	339201202392578	329127311706543	5.75467e+08	0,00136285124151799	0,803688049316406	178764479873059	0,0364221358744041	0,138045556435889	-0,203701019287109	-309429478671369	2.30995e+09	0,00118763363340314	0,7700792948405	225015745921773
2873004	2895349	2866231	2927293	2923377	289785	2843956	2849171	2836386	2894927	2911565	2888052	Regulatory functions									+	B.thermo_CO2-O2_B.thermo_CO2-N2	12	12	12	542	542	542	27651	0	11595	5391500000	105	287819480895996	29161735534668	284317111968994	289818134307861	0,149728084486674	0,235399686042273	-0,199865341186523	-177974892758375	0,0214271453400265	0,103458460833197	0,350236892700195	366808879822219	0,040806362577361	0,0752998596569867	-0,379788716634117	-297832731913905
2957633	2964234	298764	3022424	3016663	299488	2953529	2943758	2928624	2963876	295045	2963457	Regulatory functions									+	B.thermo_CO2-O2_B.thermo_CO2-N2	18	18	18	709	709	709	35949	0	2165	10052000000	159	296983547210693	301132183074951	294197006225586	295926074981689	0,354812579707905	0,458735155046962	0,105746587117512	104548946466409	0,0747600829735344	0,208729010286795	0,278654098510742	239500887000247	0,028531158726543	0,0566444176581566	-0,41486422220866	-335142089175028
2589136	2583821	2490968	2641863	2567624	2602981	2604904	2693755	2487819	2584808	2442264	2366483	TIGRmainrole:not available											6	6	6	154	154	154	66033	0	25145	407010000	23	255464191436768	260415630340576	25954927444458	246451835632324	10000001	0	0	0	10000001	0	0	0	0,26689437358423	0,34334729164287	-0,495143890380859	-128899100325823
2875961	2865421	2859278	2839108	2822214	2836874	2788367	2815538	2839313	2820023	2859737	2853036	TIGRmainrole:not available					+	B.thermo_air_B.thermo_CO2-N2					10	10	10	421	421	421	25395	0	78746	4035300000	56	286688632965088	28327320098877	281440582275391	284426536560059	0,16188131809607	0,248484492386149	0,226210912068687	171294598417503	0,0276526013177913	0,116252171631979	0,524805704752605	338518703315723	0,00900200819234161	0,0247638269645412	0,341543197631836	474529686307884
3031203	3043649	3046461	2956042	2963305	2978343	302645	3022331	3020245	295714	2958284	2969026	TIGRmainrole:not available	+	B.thermo_air_B.thermo_N2			+	B.thermo_air_B.thermo_CO2-N2			+	B.thermo_CO2-O2_B.thermo_CO2-N2	12	12	12	498	498	498	29826	0	12828	12594000000	107	304043731689453	296589641571045	302300872802734	296148300170898	0,000195894884316961	0,00286544281765595	0,789543151855469	131027461273572	0,0257022212486164	0,112919969029206	0,174286524454754	346492115659417	0,000763079813249257	0,00529186977467276	0,745410283406578	923845565382453
2699938	2711406	272327	2733356	270026	2771601	2722839	2729053	2729386	2687479	2700603	2708213	TIGRmainrole:not available											8	8	8	262	262	262	50533	0	63964	1763000000	52	271153793334961	273507213592529	272709274291992	269876480102539	0,231289498789323	0,328338660507774	0,127731323242188	141021858568731	0,0924503861494479	0,236873756456466	-0,155548095703125	-220196069523176	0,338826852332636	0,41889787465005	-0,235342025756836	-108528810840071
295597	2973121	29697	3008043	2996966	3007788	2971753	2953025	2957912	2974428	2987628	2962403	TIGRmainrole:not available					+	B.thermo_air_B.thermo_CO2-N2			+	B.thermo_CO2-O2_B.thermo_CO2-N2	10	10	10	733	733	733	15743	0	14521	10377000000	71	296626377105713	300426578521729	296089668273926	297481937408447	0,394374833273472	0,497385673071869	-0,0855560302734375	-0,953403522515246	0,522925337966933	0,680640364275465	0,0536721547444685	0,699243443064539	0,00400286857056937	0,0138797140435324	-0,380019505818684	-595020732062431
3101877	3088983	309374	3123649	3113014	3110043	3090412	3070726	3097241	3119454	3110005	3107182	Unknown function					+	B.thermo_air_B.thermo_CO2-N2					13	13	13	579	579	579	27574	0	32331	25147000000	149	309486675262451	311556854248047	308612613677979	311221389770508	0,0304490444049395	0,0712068561946234	-0,173472722371422	-328180427177759	0,376555694603	0,560428261652278	0,087404886881508	0,993835523249078	0,0207541977018283	0,0441433791347018	-0,207018534342449	-370446527019207
2744853	2707572	2726874	2597257	2636429	269673	2634734	2637166	2723206	2570193	2745403	2737136	Transport and binding proteins											3	3	3	81	81	81	44177	0	94281	1417100000	33	272643299102783	264347229003906	266503524780273	268424396514893	0,507835815592857	0,606152829491634	0,421890258789063	0,726373470575326	0,118908489804154	0,2739576702102	0,613976796468098	197921404480516	0,0547959024140073	0,0953333611426895	0,829607009887695	268757292311579
2776357	276656	2532852	2730339	272116	271931	2719967	2674983	2534137	2642304	2680193	272461	TIGRmainrole:not available											6	6	6	342	342	342	2938	0	19989	1529000000	30	269192314147949	272360286712646	26430290222168	268236904144287	0,913970473073287	0,937856909095836	0,0955416361490897	0,115021969361759	0,641706599046437	0,772053251977745	0,488941828409832	0,502520573869949	0,7111668825256	0,759562909631568	-0,316797256469727	-0,397692846682195
3114206	3133095	3133703	3149634	312783	312474	3140872	313572	3073134	3034234	3059673	3046373	TIGRmainrole:not available	+	B.thermo_air_B.thermo_N2					+	B.thermo_N2_B.thermo_CO2-N2			16	16	16	613	613	613	27318	0	30809	27409000000	190	312700138092041	313406791687012	311657543182373	304675979614258	0,00118527509820403	0,0079659029122541	0,802414576212563	823572504593776	0,669781331455159	0,792150434857637	0,104259490966797	0,459435811661224	0,523309765692617	0,589761799431362	-0,0706659952799491	-0,698559771216648
316852	3152033	317031	32447	3215563	3230024	3231195	3225471	3136854	3128901	313212	3120017	TIGRmainrole:not available	+	B.thermo_air_B.thermo_N2			+	B.thermo_air_B.thermo_CO2-N2	+	B.thermo_N2_B.thermo_CO2-N2			13	13	13	681	681	681	32837	0	32331	46523000000	180	316362113952637	323009567260742	319783973693848	312701263427734	0,00591134067027372	0,0215115128781668	0,366085052490234	534350869643224	0,332794167450505	0,52184122934629	-0,342186609903973	-110074761182893	0,00288980747034152	0,01133869194284	-0,664745330810547	-650012101757711
3427468	3434724	3424033	3398159	3405714	3397451	3424218	3421545	3365576	3356024	3376554	3375871	TIGRmainrole:not available	+	B.thermo_air_B.thermo_N2			+	B.thermo_air_B.thermo_CO2-N2					27	27	27	435	435	435	66125	0	32331	206210000000	445	342874221801758	340044136047363	340377998352051	336948318481445	0,00134173834696212	0,00848251531215036	0,592587788899735	797188802466881	0,267097122087191	0,452796164094508	0,249622344970703	12883469592139	0,00233942850209609	0,00990934061541269	0,283007303873696	687944408758867
3039305	3038309	3032967	3057181	3076493	3058154	2990899	2974754	2995989	3060028	3066161	3061781	Unknown function	+	B.thermo_air_B.thermo_N2	+	B.thermo_air_B.thermo_CO2-O2	+	B.thermo_air_B.thermo_CO2-N2			+	B.thermo_CO2-O2_B.thermo_CO2-N2	14	14	14	547	547	547	32261	0	14252	16085000000	141	303686027526855	306394290924072	298721408843994	306265659332275	0,000654241186506136	0,0059885144188169	-0,257962544759113	-961459679588941	0,00176625567003373	0,0349193519629641	0,496461868286133	741385556503068	0,0146792124932789	0,0343590358359165	-0,270826975504558	-411440997297671
2738969	2731605	2747235	2818172	284961	282779	27262	262206	2739108	2780864	279288	2785507	TIGRmainrole:not available	+	B.thermo_air_B.thermo_N2			+	B.thermo_air_B.thermo_CO2-N2					4	4	4	128	128	128	48485	0	64368	2377700000	38	273926982879639	283185768127441	26957893371582	278641719818115	0,00117492942327815	0,0079681577251409	-0,471474329630535	-825467572946443	0,308805305932361	0,501423043927907	0,434803644816078	116486900908895	0,000859892185495212	0,00562324231830421	-0,925878524780273	-895594545499904
2715363	2562248	2499974	2580728	2582716	2580926	255775	2570267	2529025	2417306	2546871	257681	Amino acid biosynthesis											2	2	2	6	6	6	41307	0	46099	411330000	18	259252815246582	25814567565918	255234756469727	251366233825684	0,383062591076903	0,486822304843901	0,788658142089844	0,978883957436479	0,570766481481643	0,71985462276521	0,401807149251304	0,616759346483392	0,87105252379673	0,896919415042075	0,110715230305992	0,173000256866348
3037968	3050711	3039192	304897	3049457	3051117	305738	3055856	3065001	3028692	3032206	3000718	Mobile and extrachromosomal element functions Regulatory functions							+	B.thermo_N2_B.thermo_CO2-N2			8	8	8	391	391	391	23129	0	11922	16905000000	109	304262390136719	304984817504883	30594123840332	302053871154785	0,109310949694461	0,182429459669055	0,220851262410481	205305154320872	0,0274457833050271	0,116386031812332	-0,167885462443035	-339332089366766	0,153668457358371	0,219884520078052	-0,0722427368164063	-175747835449787
2729088	2677039	2694347	2726024	2722637	2728498	2678019	2587166	2687103	2668886	2692841	2709265	TIGRmainrole:not available											7	7	7	371	371	371	28201	0	28489	1396700000	43	27001579284668	272572002410889	265076274871826	269033050537109	0,637052346678276	0,721154856786031	0,0982735951741525	0,509768100713318	0,235245340406004	0,416663357159787	0,493951797485352	139587381547442	0,172222765583788	0,240434591278491	-0,25562032063802	-166014478024388
2696763	2495908	2695494	2572407	2522466	2629137	2651677	2581615	2674817	2692014	2691764	2689666	TIGRmainrole:not available											5	5	5	133	133	133	48945	0	5339	1010300000	29	262938842773438	257467021942139	263603610992432	269114799499512	0,407178478715121	0,510512848943664	-0,617595672607422	-0,925304016312629	0,931239893662213	0,961470687669596	-0,0664780934651716	-0,0918411731769734	0,498013620766672	0,565528033939915	0,547182083129883	0,744354718479731
2688297	2635076	2603038	2582801	2530194	2771337	2510467	2615139	2623793	2604924	2599568	2515172	Cellular processes											4	4	4	109	109	109	4923	0	16949	256440000	17	264213676452637	262811050415039	258313274383545	257322120666504	0,145945422203087	0,230423883520641	0,68915621439616	180172348175192	10000001	0	0	0	10000001	0	0	0
2779959	2790742	2750983	2769026	274178	2730965	2706979	2728956	2729955	2825593	282645	280176	Biosynthesis of cofactors, prosthetic groups, and carriers											6	6	6	384	384	384	22599	0	52418	2455500000	45	277389450073242	274725685119629	27219633102417	281793422698975	0,0374567157933209	0,0836608083287945	-0,440397898356121	-306550610946665	0,0208606931598502	0,101730646976203	0,519311269124348	369861550830832	0,179764611647684	0,249097617069421	0,266376495361328	162368995545603
3328085	3326234	3301458	3271235	3270562	3255721	3328209	3342217	335788	3328071	3324898	3334136	Protein synthesis					+	B.thermo_air_B.thermo_CO2-N2			+	B.thermo_CO2-O2_B.thermo_CO2-N2	23	23	23	705	705	705	47273	0	32331	114650000000	296	331859245300293	326583938598633	334276885986328	332903518676758	0,310532278108614	0,417024445488796	-0,104424794514969	-116010210083009	0,117021535557673	0,270462095609599	-0,241762797037758	-199320291715548	0,00611388911620464	0,0185658017764992	0,527533213297531	529352388673235
3455099	3464082	3461033	3401629	3401546	3402474	3527926	352656	3552581	3480789	3484474	3486627	TIGRmainrole:not available	+	B.thermo_air_B.thermo_N2	+	B.thermo_air_B.thermo_CO2-O2	+	B.thermo_air_B.thermo_CO2-N2			+	B.thermo_CO2-O2_B.thermo_CO2-N2	9	9	9	586	586	586	22365	0	32331	340220000000	215	346007118225098	340188331604004	353568878173828	348396339416504	0,00160154446907394	0,0093706052857189	-0,238922119140625	-760843708276052	0,00103294617986905	0,026985718949079	-0,756175994873047	-853769077901717	2.5609e+09	0,00115706163488154	0,581879933675133	219250117349551
2794235	27639	2797596	2725737	2772143	2755772	2635678	2707341	2687654	2746084	2794765	2760336	Signal transduction											17	17	17	314	314	314	82241	0	18702	2044100000	74	278524360656738	27512170791626	267689113616943	27670618057251	0,369339987663069	0,472603140303001	0,18181864420573	101068055739444	0,0105663841536843	0,0693211659947985	108352533976237	453136053122608	0,120689492844071	0,17994803383051	0,340265274047852	196623131036975
3498745	3505164	3492074	3493776	3489789	3500709	3465326	3463244	3478945	3490612	3485531	3478093	Protein synthesis									+	B.thermo_CO2-O2_B.thermo_CO2-N2	41	41	41	79	79	79	53063	0	32331	368340000000	652	349866104125977	34947582244873	346917152404785	348474502563477	0,0567536773782191	0,114427684659869	0,139158884684242	265384274133965	0,00896256644110349	0,0645922891789872	0,294893900553383	475126376451175	0,474150858476284	0,544233202454302	0,039029439290367	0,789183471834364
3513877	3517968	3516362	3476243	3480256	3476268	347488	3472248	3479861	3495844	349818	3501434	Protein synthesis	+	B.thermo_air_B.thermo_N2	+	B.thermo_air_B.thermo_CO2-O2	+	B.thermo_air_B.thermo_CO2-N2					30	30	30	774	774	774	51795	0	32331	376340000000	520	351606903076172	347758903503418	347566299438477	349848594665527	0,000942492084654897	0,00724844427992323	0,175830841064453	874443549034993	8.98007e+09	0,0119434987332632	0,404061635335289	159735749419572	2.75204e+09	0,00110899921271374	0,384801228841148	215312414493492
3326961	3313374	3336554	3345415	335708	335163	3338638	3358329	3362951	3403584	3385443	33923	Protein synthesis	+	B.thermo_air_B.thermo_N2									5	5	5	521	521	521	10621	0	15134	145330000000	97	332562980651855	335137481689453	335330619812012	339377555847168	0,0013457777493139	0,00847215359483687	-0,681460062662765	-796558748752358	0,0510158601109278	0,166598668174749	-0,27676645914714	-275681948905114	0,0267113502222598	0,0535304075018674	-0,257451375325523	-342280357649597
3111023	3113553	3095947	3093986	3120833	3118127	3084326	3078589	3118583	3079614	3090282	3097753	TIGRmainrole:not available											16	16	16	553	553	553	43117	0	25739	24676000000	163	310684127807617	311098213195801	30938325881958	308921661376953	0,0814826299859105	0,148985396984042	0,176245371500649	231612263490904	0,394283019198945	0,577992041170398	0,130085627237953	0,953607799233147	0,704198496499253	0,754281579224415	-0,0414091746012382	-0,407955213060745
3190175	3187071	3189099	3158526	3168106	3161426	3147827	3148985	3173117	3151267	3152262	3153603	DNA metabolism	+	B.thermo_air_B.thermo_N2			+	B.thermo_air_B.thermo_CO2-N2					39	39	39	618	618	618	74468	0	29917	39338000000	398	318878154754639	31626859664917	315664291381836	31523775100708	5.61373e+08	0,00039884199052946	0,364039103190102	321013929459869	0,0179191508610153	0,0953298825806014	0,321385065714516	387487096560783	0,000935836153431357	0,00591242247782268	0,260954538981117	876061344335208
3269973	3259441	3247266	3232815	3252286	3250301	3228538	322631	3273507	3246799	3248678	3250427	DNA metabolism											47	47	47	607	607	607	83266	0	32331	69372000000	444	325889358520508	324513397216797	32427848815918	324863471984863	0,197427881073635	0,288786665256729	0,102591196695968	154417129288649	0,38978011554355	0,575427153421003	0,161087036132813	0,963676460562673	0,201724844868001	0,273926906828952	0,137597401936851	152593365091942
2899283	2950639	2932154	2878382	2857326	2856808	2973198	2982011	2994838	2982112	2974291	2964576	Unknown function					+	B.thermo_air_B.thermo_CO2-N2			+	B.thermo_CO2-O2_B.thermo_CO2-N2	3	3	3	515	515	515	11787	0	84178	8364400000	43	29273588180542	286417198181152	298334922790527	297365970611572	0,0432009834873624	0,0928758895722547	-0,463008244832356	-292098359653031	0,0263073561232736	0,113532926278316	-0,559902826944985	-343943439996198	0,0190518007907335	0,0415295833026077	0,631868362426758	38031604125145
2760887	2756594	2786626	2762324	2739877	276363	2738426	2750975	2700657	2685365	2715875	2678394	Purines, pyrimidines, nucleosides, and nucleotides	+	B.thermo_air_B.thermo_N2									13	13	13	379	379	379	46169	0	32163	2007500000	79	276803569793701	27552770614624	273001937866211	269321136474609	0,0072814740411896	0,0251480538644789	0,748244603474937	504011623147001	0,0994720093525019	0,244173741078373	0,380163828531902	213655591512105	0,352562408470734	0,432294861044296	0,127587000528973	105099343589998
2944255	2916029	2957732	2938121	2943625	2928793	2889354	289484	2854374	2884799	2905136	2898834	Purines, pyrimidines, nucleosides, and nucleotides									+	B.thermo_CO2-O2_B.thermo_CO2-N2	14	14	14	369	369	369	55519	0	12417	6720200000	113	293933868408203	29368465423584	287952270507813	289625644683838	0,0345253966178355	0,0787643604798327	0,430821736653645	314965723485469	0,0275651525354636	0,116218496136551	0,598159154256184	338861744051593	0,85760505962966	0,886132462860585	0,0249214172363281	0,191304640905895
2611642	2575126	262678	2714234	2558989	2541213	2544689	257468	2423347	25156	2588626	2544227	Purines, pyrimidines, nucleosides, and nucleotides											4	4	4	179	179	179	36466	0	14708	454460000	22	260451622009277	260481185913086	251423873901367	254948444366455	0,103582387998549	0,176019274366555	0,550317764282227	210060614305766	0,137616592895508	0,297829993204332	0,902773539225258	185233544392907	0,9961134246798	0,996781957179585	-0,00295639038085938	-0,00518212941913671
2602515	2577874	2602232	2663672	268147	2686384	2517421	2516763	2641728	2667371	2646012	2603263	Purines, pyrimidines, nucleosides, and nucleotides					+	B.thermo_air_B.thermo_CO2-N2					2	2	2	4	4	4	5223	0	50455	763470000	21	259420700073242	267717533111572	255863723754883	26388822555542	0,0952718197980056	0,164902036123694	-0,446752548217773	-217503597995889	0,448143473997661	0,622634285335782	0,355696996053059	0,840080779551041	0,00148578345862136	0,00740904059131921	-0,829683939615887	-776063737382181
288378	2879405	2922096	2823991	2839954	2846747	2852268	2836282	2821313	2861326	2872498	2865065	Purines, pyrimidines, nucleosides, and nucleotides					+	B.thermo_air_B.thermo_CO2-N2					15	15	15	223	223	223	79248	0	5583	4782000000	130	289509372711182	283689708709717	283662071228027	286629638671875	0,10795954739888	0,180780746037182	0,287973403930664	206401802184589	0,0227504705131413	0,105999803696579	0,584729512532551	360037859459849	0,0184180085037667	0,0406231518921837	0,581965764363606	384263641263474
264619	2649743	2674073	259158	2532187	2653051	2567123	2752911	2559665	2641947	2571094	2595135	Purines, pyrimidines, nucleosides, and nucleotides											3	3	3	221	221	221	24917	0	48901	633350000	24	265666847229004	259227256774902	262656631469727	26027250289917	0,0751869855364197	0,141640129318609	0,539435704549156	23897647224945	0,66170653729888	0,787694600543744	0,301021575927734	0,471720674117594	0,147950542640344	0,212518554023847	0,643959045410156	179000049489884
2738294	2681836	2706528	2752903	2739059	2701148	2706435	2659546	2516691	2723818	2691365	2690139	Purines, pyrimidines, nucleosides, and nucleotides											6	6	6	643	643	643	97501	0	29192	1417100000	32	270888614654541	273103656768799	262755718231201	270177364349365	0,736506607456617	0,802093327244724	0,0711237589518205	0,360785233087368	0,242493485419359	0,4248718193635	0,813289642333984	13702003610949	0,380651035055845	0,459183408793094	-0,22150484720866	-0,984399424792751
2544101	2592374	2574463	2788954	2776281	2786726	2702876	2683593	2619436	2698859	2676572	2731008	Purines, pyrimidines, nucleosides, and nucleotides	+	B.thermo_air_B.thermo_N2			+	B.thermo_air_B.thermo_CO2-N2	+	B.thermo_N2_B.thermo_CO2-N2	+	B.thermo_CO2-O2_B.thermo_CO2-N2	9	9	9	508	508	508	27222	0	54272	1369400000	55	257031288146973	278398723602295	266863498687744	27021463394165	0,00338589429753089	0,0152620975586589	-131833457946777	-622759760199354	0,0271932951914447	0,115650554840359	-0,98322041829427	-340334997871613	0,000127511984329171	0,00213618391724488	-213674354553223	-146147458766933
3341665	3348712	3334136	3288729	3286288	3294063	3311564	3307661	3317129	3299446	330012	3299017	Purines, pyrimidines, nucleosides, and nucleotides	+	B.thermo_air_B.thermo_N2	+	B.thermo_air_B.thermo_CO2-O2	+	B.thermo_air_B.thermo_CO2-N2			+	B.thermo_CO2-O2_B.thermo_CO2-N2	24	24	24	647	647	647	49076	0	32331	109680000000	297	334150390625	328969306945801	331211776733398	329952774047852	0,000574054927955558	0,00549032020839547	0,419764200846359	99453390054501	0,00426679330375052	0,0455643693677884	0,293861389160156	584715407710393	0,000415749871375166	0,00392331049506565	0,518108367919922	108076789097032
3039387	3042662	3052748	3069279	3061684	3066484	3066974	3061351	3042502	3038278	3045719	3031883	Purines, pyrimidines, nucleosides, and nucleotides					+	B.thermo_air_B.thermo_CO2-N2	+	B.thermo_N2_B.thermo_CO2-N2			12	12	12	44	44	44	41264	0	21417	17557000000	146	304493236541748	306581554412842	305694255828857	30386266708374	0,328415185604248	0,434008376369829	0,0630563100179025	111212941942369	0,226997532578673	0,407481460322207	-0,120103200276695	-142606119542503	0,0104326123323411	0,0270522173696011	-0,208833058675133	-454810576129828
2738731	2742446	2461451	2693588	2675105	2629835	2586605	2643453	2651877	2725223	2581204	2720051	Purines, pyrimidines, nucleosides, and nucleotides											5	5	5	469	469	469	1715	0	16145	1199800000	24	264754257202148	266617622375488	262731189727783	267549266815186	0,802011741902554	0,854105295445118	-0,27950159708659	-0,267916714414161	0,842236653903773	0,907358044669529	0,202306747436523	0,212321894822186	0,853998889725219	0,883631051061972	-0,186335881551106	-0,196226497044681
2747205	2702263	2739966	2719955	2681827	2620049	2688693	2719432	2696356	2680759	2683244	2657058	TIGRmainrole:not available											3	3	3	305	305	305	12991	0	10741	1371100000	26	272981147766113	267394371032715	270149364471436	267368717193604	0,0259129344753662	0,0631733631327556	0,561243693033855	345596630440911	0,16550710274358	0,331240617392419	0,283178329467773	169403990455558	0,158456407898552	0,224580327164202	0,558677037556965	173121944698256
2668606	2542729	2657629	2650526	2479736	249727	2530484	2541213	2638698	2644569	2641126	2587626	Transport and binding proteins											2	2	2	63	63	63	35281	98608	11781	228950000	8	262298774719238	25425106048584	257013168334961	262444019317627	0,975401354384525	0,981983009947173	-0,0145244598388672	-0,032805547380688	0,374789037469524	0,560650676705433	0,528561274210613	0,997933606927408	0,299359107187788	0,376661965246406	0,804772059122723	11913908291109
3443527	3421415	3450587	3488272	3480833	348066	3417496	3408457	3381602	3453554	3445403	3437827	Protein fate					+	B.thermo_air_B.thermo_CO2-N2	+	B.thermo_N2_B.thermo_CO2-N2	+	B.thermo_CO2-O2_B.thermo_CO2-N2	22	22	22	711	711	711	38514	0	32331	274170000000	436	343850936889648	348325462341309	340251846313477	344559440612793	0,513394069247553	0,610832497063277	-0,0708503723144531	-0,716312168718113	0,060807586327984	0,183048351435886	0,359909057617188	258806873211146	0,00806381384886586	0,0229449359707233	-0,447452545166016	-489657573149536
[truncated: 721 more rows]
[truncated: 28 more columns]

## Sheet: C.divergens-LFQ
LFQ intensity C.div_air_R1	LFQ intensity C.div_air_R2	LFQ intensity C.div_air_R3	LFQ intensity C.div_CO2-N2_R1	LFQ intensity C.div_CO2-N2_R2	LFQ intensity C.div_CO2-N2_R3	LFQ intensity C.div_CO2-O2_R1	LFQ intensity C.div_CO2-O2_R2	LFQ intensity C.div_CO2-O2_R3	LFQ intensity C.div_N2_R1	LFQ intensity C.div_N2_R2	LFQ intensity C.div_N2_R3	ROLEmain	Student's T-test Significant C.div_air_C.div_N2	Student's T-test significant	Student's T-test Significant C.div_air_C.div_CO2-O2	Student's T-test significant_	Student's T-test Significant C.div_air_C.div_CO2-N2	Student's T-test significant__	Student's T-test Significant C.div_N2_C.div_CO2-N2	Student's T-test significant___	Student's T-test Significant C.div_CO2-O2_C.div_CO2-N2	Student's T-test significant____	Peptides	Razor + unique peptides	Unique peptides	Sequence coverage [%]	Unique + razor sequence coverage [%]	Unique sequence coverage [%]	Mol. weight [kDa]	Q-value	Score	Intensity	MS/MS Count	C.div_air	C.div_CO2-N2	C.div_CO2-O2	C.div_N2	Student's T-test p-value C.div_air_C.div_N2	Student's T-test q-value C.div_air_C.div_N2	Student's T-test Difference C.div_air_C.div_N2	Student's T-test Test statistic C.div_air_C.div_N2	Student's T-test p-value C.div_air_C.div_CO2-O2	Student's T-test q-value C.div_air_C.div_CO2-O2	Student's T-test Difference C.div_air_C.div_CO2-O2	Student's T-test Test statistic C.div_air_C.div_CO2-O2	Student's T-test p-value C.div_air_C.div_CO2-N2	Student's T-test q-value C.div_air_C.div_CO2-N2	Student's T-test Difference C.div_air_C.div_CO2-N2	Student's T-test Test statistic C.div_air_C.div_CO2-N2
[truncated: 1,613 more rows]
[truncated: 29 more columns]

[truncated: 8 more sheets: C.maltaromaticum-LFQ, L.gelidum_subsp_gelidum-LFQ, L.gelidum_subsp_gasico-LFQ, B.thermosphacta-iBAQ, C.divergens-iBAQ, C.maltaromaticum-iBAQ, L.gelidum_subsp_gelidum-iBAQ, L.gelidum_subsp_gasico-iBAQ]
